# Supplementary material for: 4-Chloro-N′-(2-hy­droxy-4-meth­oxy­benzyl­idene)benzohydrazide methanol monosolvate
Source: Acta Crystallogr Sect E Struct Rep Online. 2011 Oct 5;67(Pt 11):o2825. doi: 10.1107/S1600536811039778 (PMC3247565; doi:10.1107/S1600536811039778)
Supplement: Supplementary file 2 [file e-67-o2825-Isup2.hkl]

# 
# h,k,l, Fc-squared, Fo-squared, sigma(Fo-squared) and status flag 
# 
data_I
_shelx_title ' P-1 in P-1' 
_shelx_refln_list_code          4 
_shelx_F_calc_maximum      172.29 
_exptl_crystal_F_000       352.00 
_reflns_d_resolution_high  0.8256 
 
loop_ 
 _symmetry_equiv_pos_as_xyz 
 'x, y, z' 
 '-x, -y, -z' 
 
_cell_length_a     6.5699 
_cell_length_b    10.3433 
_cell_length_c    12.7065 
_cell_angle_alpha 100.371 
_cell_angle_beta   91.864 
_cell_angle_gamma 101.663 
 
_shelx_F_squared_multiplier     1.000 
 
loop_ 
 _refln_index_h 
 _refln_index_k 
 _refln_index_l 
 _refln_F_squared_calc 
 _refln_F_squared_meas 
 _refln_F_squared_sigma 
 _refln_observed_status 
   1   0   0     8437.67     8140.50    197.02 o 
   2   0   0      624.74      589.21     15.10 o 
   3   0   0      174.32      177.51      5.58 o 
   4   0   0       78.27       76.35      3.91 o 
   5   0   0       48.54       44.73      5.64 o 
   6   0   0       33.01       32.14      5.36 o 
  -7   1   0        0.26       -0.95      3.78 o 
  -6   1   0        7.22        8.76      2.50 o 
  -5   1   0        1.42        0.95      2.21 o 
  -4   1   0       25.97       40.65      4.41 o 
  -3   1   0      626.04      638.77     28.99 o 
  -2   1   0     2703.74     2849.71    121.64 o 
  -1   1   0      158.95      140.32      5.83 o 
   1   1   0       70.70       67.12      2.78 o 
   2   1   0      112.06      117.19      3.76 o 
   3   1   0       66.82       63.51      2.79 o 
   4   1   0      113.60      109.48      5.38 o 
   5   1   0      378.41      391.64     11.83 o 
   6   1   0       84.93       86.43      6.00 o 
  -7   2   0        4.24       10.40      4.41 o 
  -6   2   0        7.15        4.16      5.04 o 
  -5   2   0       22.61       25.01      4.41 o 
  -4   2   0      323.72      321.20      9.20 o 
  -3   2   0        8.89        6.73      1.02 o 
  -2   2   0       14.45       23.94      1.41 o 
  -1   2   0       55.89       58.61      2.99 o 
   0   2   0      628.09      607.79     16.29 o 
   1   2   0      954.97      934.01     23.29 o 
   2   2   0      478.66      462.40     12.31 o 
   3   2   0       56.61       52.49      3.34 o 
   4   2   0       93.95      108.30      5.56 o 
   5   2   0       74.51       77.07      6.62 o 
   6   2   0       64.96       53.96      8.30 o 
  -7   3   0       25.22       25.53      5.67 o 
  -6   3   0       32.52       35.61      5.67 o 
  -5   3   0       19.56       20.35      2.78 o 
  -4   3   0        1.16       -0.05      0.98 o 
  -3   3   0      632.90      745.91     19.02 o 
  -2   3   0     1472.52     1466.23     44.67 o 
  -1   3   0        1.70        1.38      0.71 o 
   0   3   0      184.23      182.23     10.01 o 
   1   3   0      468.63      443.10     12.69 o 
   2   3   0      148.95      177.35      5.57 o 
   3   3   0        4.38        5.03      1.28 o 
   4   3   0      189.49      157.01      7.45 o 
   5   3   0       52.56       43.61      4.41 o 
   6   3   0       50.12       62.21     12.45 o 
  -7   4   0        6.12        5.99      4.10 o 
  -6   4   0        2.85        2.21      3.78 o 
  -5   4   0        1.74        3.19      1.88 o 
  -4   4   0       90.37       92.83      4.79 o 
  -3   4   0       45.39       49.40      2.06 o 
  -2   4   0      403.88      385.61     10.22 o 
  -1   4   0       38.89       35.13      1.64 o 
   0   4   0      375.56      341.97      9.22 o 
   1   4   0      273.69      322.05      8.97 o 
   2   4   0      688.07      744.13     19.58 o 
   3   4   0        2.41        2.98      1.60 o 
   4   4   0       35.61       36.78      4.48 o 
   5   4   0        6.33        3.86      1.87 o 
   6   4   0        0.02        1.83      2.65 o 
  -7   5   0        5.68        3.47      4.10 o 
  -6   5   0       39.65       34.66      5.99 o 
  -5   5   0        4.46        4.20      1.97 o 
  -4   5   0       95.40       86.74      5.36 o 
  -3   5   0       36.50       38.29      3.12 o 
  -2   5   0      723.18      727.11     18.67 o 
  -1   5   0       84.47       77.80      2.97 o 
   0   5   0      121.21      109.54      3.81 o 
   1   5   0      113.96      102.57      5.09 o 
   2   5   0        4.70        5.85      2.19 o 
   3   5   0        0.52       -0.88      0.99 o 
   4   5   0        9.63       11.71      2.21 o 
   5   5   0        1.78        0.11      2.99 o 
   6   5   0        0.85        2.19      4.25 o 
  -7   6   0        3.69        3.15      4.10 o 
  -6   6   0        5.22       14.50      5.04 o 
  -5   6   0       92.09       93.17      5.67 o 
  -4   6   0        0.12       -1.70      1.89 o 
  -3   6   0        1.99        1.07      1.44 o 
  -2   6   0      120.54      121.68      4.21 o 
  -1   6   0      341.16      353.32      9.94 o 
   0   6   0        0.16        0.00      0.83 o 
   1   6   0      335.96      324.47      9.45 o 
   2   6   0       34.62       41.46      3.38 o 
   3   6   0        0.88       -0.21      1.28 o 
   4   6   0       69.45       75.26      4.32 o 
   5   6   0        0.89       -1.03      2.50 o 
  -7   7   0        0.22       -0.95      4.10 o 
  -6   7   0        4.45       10.71      4.41 o 
  -5   7   0      183.78      182.37     20.48 o 
  -4   7   0      632.54      650.28     22.39 o 
  -3   7   0       98.65      105.35      7.72 o 
  -2   7   0       14.40       14.24      2.23 o 
  -1   7   0       45.39       38.33      3.07 o 
   0   7   0        6.04        6.86      1.46 o 
   1   7   0       19.35       18.27      2.10 o 
   2   7   0        8.63       10.10      2.53 o 
   3   7   0       15.52       16.93      2.58 o 
   4   7   0        0.05       -1.01      2.10 o 
   5   7   0        0.10        0.87      4.41 o 
  -7   8   0        0.98        2.84      4.73 o 
  -6   8   0       14.43       23.00      5.67 o 
  -5   8   0        0.67        1.89      4.41 o 
  -4   8   0       67.96       59.41      4.90 o 
  -3   8   0      155.86      150.72     14.18 o 
  -2   8   0        3.87        2.69      1.66 o 
  -1   8   0       92.92       84.50      3.75 o 
   0   8   0      116.87      118.96      4.78 o 
   1   8   0       15.92       17.09      2.35 o 
   2   8   0        2.30        0.38      2.99 o 
   3   8   0       80.07       86.67      4.84 o 
   4   8   0        0.39       -1.39      2.33 o 
  -6   9   0        2.39        3.47      4.41 o 
  -5   9   0        4.10        5.07      2.78 o 
  -4   9   0        7.36        8.51      2.67 o 
  -3   9   0       14.06       18.47      5.67 o 
  -2   9   0        7.92        3.62      2.01 o 
  -1   9   0      275.10      260.30     14.18 o 
   0   9   0      141.73      150.09      6.81 o 
   1   9   0       27.75       32.74      5.21 o 
   2   9   0       17.68       14.87      3.36 o 
   3   9   0        0.66        1.39      2.65 o 
   4   9   0        0.00        0.49      2.95 o 
  -5  10   0        0.91       -2.05      2.23 o 
  -4  10   0        9.45        9.08      3.00 o 
  -3  10   0       18.04       19.31      3.47 o 
  -2  10   0        1.50        3.88      2.20 o 
  -1  10   0       13.69        9.80      2.84 o 
   0  10   0        3.92        5.37      1.98 o 
   1  10   0        0.08        1.00      1.87 o 
   2  10   0        0.11       -0.18      1.96 o 
   3  10   0        0.45        0.36      2.87 o 
  -5  11   0        8.94       13.32      6.46 o 
  -4  11   0        5.90        7.83      3.10 o 
  -3  11   0        8.40        5.29      2.78 o 
  -2  11   0       15.38       13.36      5.36 o 
  -1  11   0        0.73        1.54      1.97 o 
   0  11   0        8.81        8.34      2.78 o 
   1  11   0        4.17        4.82      2.18 o 
   2  11   0        0.59        6.36      3.18 o 
  -3  12   0        0.30       -2.12      2.42 o 
  -2  12   0        2.41        2.35      2.42 o 
  -1  12   0        0.00        2.15      2.56 o 
   0  12   0        0.02       -1.89      2.23 o 
   0 -12   1        0.56       -1.89      2.01 o 
   1 -12   1        9.17        8.35      2.90 o 
   2 -12   1        0.59       -2.37      2.11 o 
   3 -12   1        0.33       -1.46      2.42 o 
  -2 -11   1        2.87        1.71      2.80 o 
  -1 -11   1        0.65        3.07      2.56 o 
   0 -11   1        0.08       -0.88      2.21 o 
   1 -11   1        0.07        0.00      2.01 o 
   2 -11   1       25.47       20.02      3.45 o 
   3 -11   1       26.44       25.02      4.57 o 
   4 -11   1       13.84       13.02      5.04 o 
   5 -11   1        0.60       -3.78      3.47 o 
  -3 -10   1        3.51        1.44      3.78 o 
  -2 -10   1        0.15       -1.95      2.10 o 
  -1 -10   1        0.21       -0.42      1.69 o 
   0 -10   1       22.63       31.80      3.63 o 
   1 -10   1       26.90       34.09      4.41 o 
   2 -10   1       50.32       50.76      7.56 o 
   3 -10   1       28.93       29.42      6.93 o 
   4 -10   1       14.52       15.52      3.32 o 
   5 -10   1        0.18       -2.84      3.15 o 
  -4  -9   1        0.01        1.82      2.87 o 
  -3  -9   1        0.10        1.21      2.56 o 
  -2  -9   1       23.05       24.58      3.86 o 
  -1  -9   1      664.78      720.90     26.55 o 
   0  -9   1      501.82      523.79     14.97 o 
   1  -9   1       28.07       30.49      3.25 o 
   2  -9   1       36.42       31.25      3.34 o 
   3  -9   1        0.31        2.35      1.97 o 
   4  -9   1        0.04        0.63      2.84 o 
   5  -9   1        3.24        6.30      3.78 o 
   6  -9   1       22.02       32.77      6.62 o 
  -4  -8   1        7.28        9.33      3.32 o 
  -3  -8   1       43.33       43.55      4.56 o 
  -2  -8   1       14.38       12.98      2.25 o 
  -1  -8   1      230.06      223.29      7.68 o 
   0  -8   1       81.01       75.21      4.41 o 
   1  -8   1       20.24       23.73      2.30 o 
   2  -8   1        6.15        5.25      4.57 o 
   3  -8   1        9.52       14.38      2.67 o 
   4  -8   1       60.23       65.54      8.98 o 
   5  -8   1       11.39        8.51      4.41 o 
   6  -8   1        0.35       -2.84      3.78 o 
   7  -8   1        7.49        5.04      5.04 o 
  -5  -7   1        2.61       -0.40      2.33 o 
  -4  -7   1        1.08       -1.19      1.91 o 
  -3  -7   1       10.12        8.28      1.99 o 
  -2  -7   1        1.08       -2.25      2.14 o 
  -1  -7   1       96.87       93.62      4.24 o 
   0  -7   1      122.13      117.06      4.42 o 
   1  -7   1      151.95      150.86      6.78 o 
   2  -7   1      176.34      167.29      5.51 o 
   3  -7   1        6.87        7.71      2.11 o 
   4  -7   1       78.70       82.83      5.13 o 
   5  -7   1      249.87      225.63     14.18 o 
   6  -7   1       61.13       66.81      8.19 o 
   7  -7   1        5.91        5.36      4.73 o 
  -6  -6   1        4.29        5.40      3.31 o 
  -5  -6   1        2.54        2.88      2.65 o 
  -4  -6   1       58.13       61.05     14.97 o 
  -3  -6   1        3.10        5.87      1.77 o 
  -2  -6   1       18.72       21.69      2.36 o 
  -1  -6   1        7.97        5.85      1.39 o 
   0  -6   1      195.50      166.02      8.75 o 
   1  -6   1       74.55       64.39      2.79 o 
   2  -6   1       50.56       53.02      2.92 o 
   3  -6   1        6.21        5.15      1.66 o 
   4  -6   1       87.60       88.04     14.97 o 
   5  -6   1      117.63      107.47      5.90 o 
   6  -6   1       21.04       17.65      5.04 o 
   7  -6   1        4.19        8.82      4.73 o 
  -6  -5   1        0.52        1.85      2.68 o 
  -5  -5   1       22.82       31.81      9.77 o 
  -4  -5   1       19.69       17.10      3.07 o 
  -3  -5   1      107.38      114.30      4.64 o 
  -2  -5   1        0.06        0.95      0.96 o 
  -1  -5   1       24.36       21.26      1.97 o 
   0  -5   1       19.49       22.73      4.09 o 
   1  -5   1     1601.12     1600.29     39.72 o 
   2  -5   1       42.29       46.98      2.59 o 
   3  -5   1        7.14        5.54      1.23 o 
   4  -5   1      156.57      156.50      6.90 o 
   5  -5   1        1.38        0.75      1.62 o 
   6  -5   1       23.92       31.51      5.99 o 
   7  -5   1        0.54       -2.21      3.78 o 
  -6  -4   1        2.04        1.17      2.52 o 
  -5  -4   1        5.38        1.58      2.27 o 
  -4  -4   1        3.82        4.66      1.99 o 
  -3  -4   1       65.62       60.09      3.02 o 
  -2  -4   1      137.48      159.29      5.25 o 
  -1  -4   1       23.23       20.52      1.62 o 
   0  -4   1       30.08       29.07      1.52 o 
   1  -4   1        5.17        7.82      0.91 o 
   2  -4   1      871.21      936.93     23.58 o 
   3  -4   1        0.72        2.14      0.87 o 
   4  -4   1       12.76       18.23      2.42 o 
   5  -4   1       79.33       80.11      4.66 o 
   6  -4   1        7.37        8.82      4.10 o 
   7  -4   1       25.34       24.90      5.99 o 
  -7  -3   1        7.58        7.88      5.04 o 
  -6  -3   1       41.95       32.81      4.01 o 
  -5  -3   1       80.62       63.19      4.05 o 
  -4  -3   1        7.73        3.85      2.06 o 
  -3  -3   1        9.41       10.36      1.51 o 
  -2  -3   1     1096.01     1104.16     27.89 o 
  -1  -3   1      762.62      805.55     20.37 o 
   0  -3   1      861.05      897.10     22.31 o 
   1  -3   1      921.19      917.23     22.74 o 
   2  -3   1        4.13        3.69      0.72 o 
   3  -3   1      579.61      659.57     16.97 o 
   4  -3   1        9.26       12.93      1.71 o 
   5  -3   1        6.57       11.64      2.42 o 
   6  -3   1       60.25       60.82      7.56 o 
   7  -3   1        9.23       14.18      5.36 o 
  -6  -2   1       12.25       13.55      5.04 o 
  -5  -2   1      707.48      716.70     19.77 o 
  -4  -2   1      386.91      375.41     11.03 o 
  -3  -2   1       29.09       33.52      2.35 o 
  -2  -2   1      478.30      457.59     12.24 o 
  -1  -2   1      535.24      525.12     16.26 o 
   0  -2   1       44.85       54.40      2.42 o 
   1  -2   1      646.22      642.20     17.39 o 
   2  -2   1     1244.61     1281.34     31.65 o 
   3  -2   1      415.25      428.35     11.39 o 
   4  -2   1       19.94       17.56      1.88 o 
   5  -2   1        3.27        3.06      1.37 o 
   6  -2   1        1.35        0.63      3.47 o 
   7  -2   1       42.21       54.20      7.88 o 
  -6  -1   1       21.90       25.19      4.41 o 
  -5  -1   1       87.24       77.52      3.93 o 
  -4  -1   1      256.39      247.90      7.82 o 
  -3  -1   1        6.10        7.26      1.27 o 
  -2  -1   1      224.87      239.04      6.73 o 
  -1  -1   1     2955.42     2908.03     70.71 o 
   0  -1   1      159.49      152.21      6.93 o 
   1  -1   1      230.82      224.95      7.24 o 
   2  -1   1     2457.86     2419.72     59.13 o 
   3  -1   1      440.21      467.12     12.49 o 
   4  -1   1       10.71        9.85      1.58 o 
   5  -1   1       74.35       71.54      3.50 o 
   7  -1   1        2.99        3.78      4.10 o 
  -6   0   1       36.78       34.98      5.67 o 
  -5   0   1       10.48       11.19      2.45 o 
  -4   0   1       13.35       16.87      1.93 o 
  -3   0   1        0.28        0.87      0.83 o 
  -2   0   1      734.00      721.01     18.25 o 
  -1   0   1     1955.12     1960.84     59.40 o 
   1   0   1     1426.79     1429.11     60.50 o 
   2   0   1      719.00      730.41     18.50 o 
   3   0   1       36.74       34.98      2.13 o 
   4   0   1       46.24       46.56      3.41 o 
   5   0   1       32.49       23.98      2.95 o 
   6   0   1        2.71        2.81      2.56 o 
  -7   1   1        1.21        3.78      3.78 o 
  -6   1   1       15.36       14.28      2.87 o 
  -5   1   1        0.77       -0.67      1.33 o 
  -4   1   1     1029.38     1038.02     26.62 o 
  -3   1   1       11.38        9.78      1.30 o 
  -2   1   1      168.55      192.06      5.38 o 
  -1   1   1       94.41      106.93      3.77 o 
   0   1   1      947.35      929.49     25.59 o 
   1   1   1      620.29      651.81     16.37 o 
   2   1   1      323.27      332.88      9.04 o 
   3   1   1        1.56        1.10      2.05 o 
   4   1   1        0.05       -0.80      1.42 o 
   5   1   1      314.91      291.97     11.59 o 
   6   1   1        9.78        0.00      3.15 o 
   7   1   1        7.10       15.44      5.36 o 
  -7   2   1       12.29       18.91      5.04 o 
  -6   2   1       10.01       12.59      2.78 o 
  -5   2   1       33.68       38.13      3.57 o 
  -4   2   1      358.64      420.91     14.59 o 
  -3   2   1      577.88      672.42     21.50 o 
  -2   2   1     1329.98     1389.99     42.33 o 
  -1   2   1      211.47      214.44      7.12 o 
   0   2   1      243.21      241.52     10.81 o 
   1   2   1      172.36      152.00      4.49 o 
   2   2   1      133.90      133.89      4.36 o 
   3   2   1       59.14       53.36      3.02 o 
   4   2   1       23.97       26.44      2.31 o 
   5   2   1        0.02        1.69      1.65 o 
   6   2   1       40.98       22.06      5.04 o 
  -7   3   1       17.00       28.36      5.99 o 
  -6   3   1       67.84       37.50      5.36 o 
  -5   3   1        5.98        6.62      1.97 o 
  -4   3   1        2.09        2.52      1.58 o 
  -3   3   1       87.08       89.63      4.23 o 
  -2   3   1      327.36      355.20     11.80 o 
  -1   3   1      465.18      478.01     12.24 o 
   0   3   1     1823.93     1691.17     81.06 o 
   1   3   1     1354.45     1297.55     32.32 o 
   2   3   1      967.89      986.68     25.23 o 
   3   3   1      149.72      156.65      5.51 o 
   4   3   1       33.17       42.85      3.13 o 
   5   3   1      128.81      134.12      5.67 o 
   6   3   1        9.49       10.38      3.23 o 
  -7   4   1       16.55       15.13      5.04 o 
  -6   4   1       40.81       46.50      9.93 o 
  -5   4   1        5.40        7.72      2.23 o 
  -4   4   1       26.81       29.92      2.87 o 
  -3   4   1       55.50       52.51      3.23 o 
  -2   4   1        0.23        0.00      0.89 o 
  -1   4   1      528.11      490.78     12.79 o 
   0   4   1       31.28       33.42      1.74 o 
   1   4   1        3.40        3.43      1.94 o 
   2   4   1     1222.35     1197.10     30.50 o 
   3   4   1       16.35       22.16      2.92 o 
   4   4   1        0.02        0.63      1.63 o 
   5   4   1       11.76        7.56      2.45 o 
   6   4   1        0.35        1.89      4.10 o 
  -7   5   1       24.73       27.73      5.99 o 
  -6   5   1        6.48        3.51      2.20 o 
  -5   5   1        9.41        5.36      2.23 o 
  -4   5   1       66.24       61.23      3.89 o 
  -3   5   1      342.77      348.70     12.47 o 
  -2   5   1       42.48       39.55      1.87 o 
  -1   5   1        1.16        0.83      0.78 o 
   0   5   1      213.17      191.09      5.82 o 
   1   5   1       66.18       59.81      2.84 o 
   2   5   1        0.06        0.68      1.02 o 
   3   5   1        0.56        2.01      1.43 o 
   4   5   1       28.20       29.37      2.95 o 
   5   5   1        2.91        4.16      2.10 o 
   6   5   1        1.42        0.00      4.10 o 
  -7   6   1        1.01        5.99      4.41 o 
  -6   6   1       22.89       22.17      7.88 o 
  -5   6   1       53.72       45.60      8.35 o 
  -4   6   1       56.66       57.28      5.67 o 
  -3   6   1       91.34       87.94      4.79 o 
  -2   6   1     1213.77     1170.91     36.29 o 
  -1   6   1      407.00      391.81     10.85 o 
   0   6   1       18.73       20.57      1.75 o 
   1   6   1       52.41       49.13      2.90 o 
   2   6   1        1.46        2.67      1.37 o 
   3   6   1       20.77       24.69      2.92 o 
   4   6   1        1.84        2.65      1.92 o 
   5   6   1        7.79        7.32      4.10 o 
  -7   7   1        0.14       -1.89      3.78 o 
  -6   7   1       85.18       77.75     13.24 o 
  -5   7   1      171.11      176.70     13.24 o 
  -4   7   1       35.08       38.47      3.89 o 
  -3   7   1       76.54       72.10      4.53 o 
  -2   7   1       82.06       80.57      4.44 o 
  -1   7   1       96.67       93.42      3.75 o 
   0   7   1      147.49      144.03      5.15 o 
   1   7   1        0.83       -1.50      1.02 o 
   2   7   1       42.27       44.95      5.30 o 
   3   7   1       24.45       28.06      3.13 o 
   4   7   1       12.00       12.38      2.53 o 
   5   7   1        1.58       -0.68      2.56 o 
  -6   8   1        4.94        6.28      2.87 o 
  -5   8   1       16.79       13.95      3.94 o 
  -4   8   1        2.21        1.87      3.31 o 
  -3   8   1        7.78        5.51      2.23 o 
  -2   8   1        7.75        7.39      2.99 o 
  -1   8   1        1.54        1.76      1.30 o 
   0   8   1        0.46       -1.52      1.02 o 
   1   8   1        8.96       10.43      2.10 o 
   2   8   1        0.66        0.31      1.62 o 
   3   8   1       46.99       49.29      3.95 o 
   4   8   1        7.52        9.08      4.25 o 
  -6   9   1        0.59        9.14      4.73 o 
  -5   9   1       59.65       50.68      8.82 o 
  -4   9   1       19.23       25.70      4.25 o 
  -3   9   1        0.54       -0.35      1.88 o 
  -2   9   1        2.36        0.67      2.05 o 
  -1   9   1       42.41       35.27      3.94 o 
   0   9   1       43.53       44.92      3.45 o 
   1   9   1        4.27        6.62      2.30 o 
   2   9   1       14.10       21.44      2.91 o 
   3   9   1        0.08        1.70      2.03 o 
  -5  10   1        3.48       -2.46      2.84 o 
  -4  10   1        8.01        5.09      2.87 o 
  -3  10   1       14.93       20.50      5.99 o 
  -2  10   1        0.02        1.68      1.97 o 
  -1  10   1       31.55       22.76      3.32 o 
   0  10   1        9.26       11.68      4.25 o 
   1  10   1        2.16        0.63      1.87 o 
   2  10   1        0.82       -0.54      2.03 o 
  -4  11   1        0.49       -0.16      2.45 o 
  -3  11   1        2.90       -1.08      2.84 o 
  -2  11   1       21.62       17.85      6.15 o 
  -1  11   1        9.83       11.42      2.87 o 
   0  11   1        0.03       -0.35      1.97 o 
   1  11   1        1.23        2.81      2.12 o 
  -2  12   1        6.32        5.97      2.65 o 
  -1  12   1        1.91        5.61      2.68 o 
   0 -12   2        0.38       -2.84      2.84 o 
   1 -12   2        6.37        4.60      3.15 o 
   2 -12   2       11.04       14.34      3.57 o 
   3 -12   2        0.69        0.05      2.27 o 
  -2 -11   2        0.02       -0.34      4.88 o 
  -1 -11   2        1.14       -1.52      2.42 o 
   0 -11   2        7.15        9.70      2.47 o 
   1 -11   2       32.60       40.11      4.34 o 
   2 -11   2        0.10        1.12      2.20 o 
   3 -11   2        0.62        0.95      2.23 o 
   4 -11   2       12.54        7.25      4.41 o 
   5 -11   2        0.11        0.00      3.78 o 
  -3 -10   2        1.86        1.77      2.80 o 
  -2 -10   2       14.19       16.35      3.54 o 
  -1 -10   2        0.31        0.58      2.50 o 
   0 -10   2        3.23        6.06      1.92 o 
   1 -10   2       59.48       59.27     14.81 o 
   2 -10   2       27.77       25.72      3.34 o 
   3 -10   2        2.62        4.55      2.33 o 
   4 -10   2        0.43        0.12      4.25 o 
   5 -10   2        5.08        7.88      4.41 o 
  -4  -9   2        0.05       -0.50      2.80 o 
  -3  -9   2        1.51        3.64      2.95 o 
  -2  -9   2        1.47        2.23      2.33 o 
  -1  -9   2       23.42       26.53      2.84 o 
   0  -9   2       72.03       73.75      3.97 o 
   1  -9   2       13.91       14.50      4.09 o 
   2  -9   2       39.62       43.86      4.57 o 
   3  -9   2       68.07       63.15      7.88 o 
   4  -9   2       28.95       30.48      3.77 o 
   5  -9   2        3.56       -2.52      3.15 o 
   6  -9   2        0.91        4.73      4.41 o 
  -4  -8   2        6.65       10.18      5.51 o 
  -3  -8   2        0.72        1.92      2.33 o 
  -2  -8   2       35.76       52.80     10.24 o 
  -1  -8   2       93.03       89.46      4.18 o 
   0  -8   2        1.37        4.49      1.56 o 
   1  -8   2      109.17       99.16      7.40 o 
   2  -8   2       14.36       12.55      2.52 o 
   3  -8   2        0.83       -0.95      1.56 o 
   4  -8   2      186.01      192.54     12.29 o 
   5  -8   2       48.95       51.68      6.93 o 
   6  -8   2        8.52       12.61      5.04 o 
   7  -8   2        0.39        6.93      5.04 o 
  -5  -7   2        1.45       -2.36      2.33 o 
  -4  -7   2       48.13       43.45      4.90 o 
  -3  -7   2       30.75       34.43      4.12 o 
  -2  -7   2       29.78       28.11      2.70 o 
  -1  -7   2        0.23        0.23      1.43 o 
   0  -7   2        0.64        2.97      1.25 o 
   1  -7   2        6.80        7.04      1.39 o 
   2  -7   2        0.21        0.39      1.02 o 
   3  -7   2        0.99        2.23      1.74 o 
   4  -7   2       47.16       47.80      4.22 o 
   5  -7   2       65.74       73.43      8.19 o 
   6  -7   2        7.30        6.30      4.73 o 
   7  -7   2        7.50        5.99      4.73 o 
  -6  -6   2        1.24        0.95      2.90 o 
  -5  -6   2       10.35       13.01      4.41 o 
  -4  -6   2       19.16       15.59      3.47 o 
  -3  -6   2       88.09       83.66      5.23 o 
  -2  -6   2       16.24       20.10      2.08 o 
  -1  -6   2       92.39       96.30      3.79 o 
   0  -6   2      439.35      434.33     11.87 o 
   1  -6   2      239.60      253.96      9.50 o 
   2  -6   2      295.81      297.61      8.61 o 
   3  -6   2      226.74      238.41      7.24 o 
   4  -6   2      200.95      210.66      8.68 o 
   5  -6   2      415.80      449.69     23.63 o 
   6  -6   2       12.52        9.45      4.73 o 
   7  -6   2        1.78        4.10      4.41 o 
  -6  -5   2        0.38        3.45      4.25 o 
  -5  -5   2       11.48        9.86      3.03 o 
  -4  -5   2       44.50       42.83      4.22 o 
  -3  -5   2        0.96        1.48      1.14 o 
  -2  -5   2        0.69        0.93      0.96 o 
  -1  -5   2      222.92      230.95      8.25 o 
   0  -5   2       26.53       29.20      2.28 o 
   1  -5   2     3607.95     3909.44     95.21 o 
   2  -5   2      989.94     1075.00     27.17 o 
   3  -5   2       82.52       85.09      6.24 o 
   4  -5   2        8.39        7.34      1.88 o 
   5  -5   2      206.08      201.68     12.92 o 
   6  -5   2        0.01       -2.84      3.47 o 
   7  -5   2        1.56        0.95      4.41 o 
  -6  -4   2        0.15       -2.63      2.33 o 
  -5  -4   2        0.00       -0.53      2.11 o 
  -4  -4   2       47.48       43.51      3.99 o 
  -3  -4   2        4.50        6.02      1.87 o 
  -2  -4   2       16.44       14.55      1.50 o 
  -1  -4   2        0.07        0.19      0.68 o 
   0  -4   2      623.43      599.50     15.40 o 
   1  -4   2        1.40        0.54      0.65 o 
   2  -4   2      490.42      562.81     14.61 o 
   3  -4   2      526.28      574.12     15.03 o 
   4  -4   2       41.54       37.62      2.24 o 
   5  -4   2       11.97       11.66      4.10 o 
   6  -4   2       41.83       41.91      6.62 o 
   7  -4   2       12.21        5.36      4.73 o 
  -7  -3   2        8.44       13.55      5.04 o 
  -6  -3   2       13.18        4.73      4.10 o 
  -5  -3   2        2.47        1.26      3.15 o 
  -4  -3   2        2.31        2.48      1.62 o 
  -3  -3   2      309.29      373.66     12.90 o 
  -2  -3   2     1224.35     1292.13     39.43 o 
  -1  -3   2      286.60      328.62     11.50 o 
   0  -3   2      198.25      200.55      6.65 o 
   1  -3   2      759.59      768.14     25.29 o 
   2  -3   2       39.48       45.10      1.92 o 
   3  -3   2      381.10      386.18     10.48 o 
   4  -3   2       23.21       20.55      1.80 o 
   5  -3   2       64.38       69.33      7.56 o 
   6  -3   2        2.85       -2.52      3.47 o 
   7  -3   2       29.05       26.79      6.62 o 
  -6  -2   2       60.64       69.71      9.30 o 
  -5  -2   2       61.60       74.06      5.23 o 
  -4  -2   2       11.51       10.65      1.76 o 
  -3  -2   2      756.74      779.05     20.36 o 
  -2  -2   2      867.55      885.55     22.43 o 
  -1  -2   2     4306.61     4182.18    109.83 o 
   0  -2   2       25.69       19.13      0.96 o 
   1  -2   2        9.06       10.58      1.22 o 
   2  -2   2      632.12      676.92     20.72 o 
   3  -2   2       10.30        8.96      1.25 o 
   4  -2   2       16.49       18.38      4.88 o 
   5  -2   2       21.70       15.13      3.47 o 
   7  -2   2        1.78        5.36      4.41 o 
  -7  -1   2        1.48        1.89      3.78 o 
  -6  -1   2       20.82       25.41      3.67 o 
  -5  -1   2       23.76       27.95      4.73 o 
  -4  -1   2        5.36        4.97      1.50 o 
  -3  -1   2       48.62       41.58      2.27 o 
  -2  -1   2      782.94      763.23     19.34 o 
  -1  -1   2      603.08      616.30     19.16 o 
   0  -1   2      248.01      227.63     13.87 o 
   1  -1   2      342.28      363.07     11.47 o 
   2  -1   2     1592.34     1598.69     39.36 o 
   3  -1   2      685.48      774.62     19.95 o 
   4  -1   2      234.25      271.87      8.16 o 
   5  -1   2        0.53       -1.09      1.66 o 
   6  -1   2        0.55       -0.32      2.23 o 
  -7   0   2        3.56        1.26      3.47 o 
  -6   0   2       72.77       77.63      5.22 o 
  -5   0   2      203.59      192.39     21.43 o 
  -4   0   2       65.92       71.18      3.26 o 
  -3   0   2      414.39      408.39     11.08 o 
  -2   0   2      112.16       97.15      5.74 o 
  -1   0   2        7.92       10.21      0.98 o 
   0   0   2      670.02      663.94     16.37 o 
   1   0   2     1281.44     1285.48     38.77 o 
   2   0   2        2.01        1.76      0.68 o 
   3   0   2      850.90      818.23     33.40 o 
   4   0   2      306.14      304.53     13.55 o 
   5   0   2        3.82        1.56      2.11 o 
   6   0   2       37.41       38.62     10.08 o 
   7   0   2       12.04        6.30      4.73 o 
  -7   1   2        2.81        5.04      3.47 o 
  -6   1   2       20.67       21.19      3.23 o 
  -5   1   2        0.84       -1.10      1.56 o 
  -4   1   2       32.16       36.25      2.42 o 
  -3   1   2      196.36      179.45      5.44 o 
  -2   1   2       21.83       21.75      1.86 o 
  -1   1   2      484.23      487.83     12.24 o 
   0   1   2      566.59      560.57     14.07 o 
   1   1   2     2127.45     2116.17     63.39 o 
   2   1   2        4.10        5.15      1.05 o 
   3   1   2       61.85       62.85      3.25 o 
   4   1   2        0.00       -0.34      1.42 o 
   5   1   2       76.81       64.25      6.30 o 
   6   1   2        2.23        0.77      2.42 o 
   7   1   2        4.65        3.08      3.10 o 
  -7   2   2        4.88        2.52      3.47 o 
  -6   2   2       11.34        9.85      2.99 o 
  -5   2   2       39.88       38.43      3.45 o 
  -4   2   2        8.35       12.38      2.01 o 
  -3   2   2     1305.37     1355.90     33.76 o 
  -2   2   2      207.65      192.57      6.90 o 
  -1   2   2       19.55       19.13      1.11 o 
   0   2   2     1081.99     1136.47     34.42 o 
   1   2   2       27.60       31.65      1.62 o 
   2   2   2       50.45       46.97      2.22 o 
   3   2   2       34.86       31.97      2.32 o 
   4   2   2      231.83      216.96      7.24 o 
   5   2   2       17.18       19.45      2.80 o 
   6   2   2       18.70       18.91      5.04 o 
   7   2   2        7.14        5.38      3.32 o 
  -7   3   2       24.62       27.38      4.25 o 
  -6   3   2       14.36       18.80      4.73 o 
  -5   3   2       19.77       19.66      2.78 o 
  -4   3   2       49.63       45.89      3.45 o 
  -3   3   2        3.24        3.15      1.34 o 
  -2   3   2      199.44      215.58      7.79 o 
  -1   3   2      432.05      398.79     19.07 o 
   0   3   2       10.71       11.11      1.21 o 
   1   3   2       27.28       30.42      2.71 o 
   2   3   2      156.83      145.69      4.91 o 
   3   3   2        2.99        4.02      1.23 o 
   4   3   2      757.14      735.18     20.01 o 
   5   3   2      135.27      135.85      6.62 o 
   6   3   2        0.69        2.84      4.10 o 
  -7   4   2       19.89       20.17      3.54 o 
  -6   4   2       20.97       22.19      5.99 o 
  -5   4   2        9.57       12.44      5.36 o 
  -4   4   2      109.12      109.89      5.33 o 
  -3   4   2       37.88       39.27      2.95 o 
  -2   4   2       64.98       54.54      3.00 o 
  -1   4   2      370.67      367.62      9.88 o 
   0   4   2      239.41      233.82      6.67 o 
   1   4   2      622.99      572.52     15.16 o 
   2   4   2       49.49       51.60      2.82 o 
   3   4   2       25.25       30.93      2.59 o 
   4   4   2       41.30       36.84      3.15 o 
   5   4   2       43.87       42.66      6.94 o 
   6   4   2       11.33       16.39      5.36 o 
  -7   5   2        6.19        4.41      4.10 o 
  -6   5   2        6.65        6.97      3.31 o 
  -5   5   2       36.08       31.96      3.67 o 
  -4   5   2        2.60        1.58      1.56 o 
  -3   5   2      100.91      102.57      5.04 o 
  -2   5   2      111.49      117.80      5.33 o 
  -1   5   2        2.33        0.29      0.81 o 
   0   5   2        4.85        4.63      1.14 o 
   1   5   2       44.45       48.50      2.59 o 
   2   5   2       85.56       82.49      4.74 o 
   3   5   2        4.57        3.36      1.43 o 
   4   5   2        0.33        0.23      1.69 o 
   5   5   2        5.69        6.27      2.25 o 
  -7   6   2        4.24        0.00      3.78 o 
  -6   6   2        6.66        7.36      2.56 o 
  -5   6   2        6.96        6.35      2.36 o 
  -4   6   2       13.52       14.79      2.56 o 
  -3   6   2        3.44        2.03      1.51 o 
  -2   6   2      309.28      292.70     10.79 o 
  -1   6   2      322.39      304.25     12.22 o 
   0   6   2       65.99       61.64      2.85 o 
   1   6   2       29.91       30.05      3.30 o 
   2   6   2       54.48       54.29      3.17 o 
   3   6   2        0.01       -1.17      1.28 o 
   4   6   2        0.74        1.44      1.82 o 
   5   6   2       12.05       10.96      2.65 o 
  -7   7   2        2.58        3.15      4.10 o 
  -6   7   2       26.03       27.83      4.01 o 
  -5   7   2        1.46        3.75      2.33 o 
  -4   7   2       45.39       47.49      4.88 o 
  -3   7   2        4.72        8.84      2.33 o 
  -2   7   2        8.61        9.80      4.73 o 
  -1   7   2       26.99       24.94      2.89 o 
   0   7   2       20.05       21.02      2.06 o 
   1   7   2        1.27        0.97      1.55 o 
   2   7   2       17.22       22.81      4.04 o 
   3   7   2       11.37       10.71      2.29 o 
   4   7   2       15.50       15.47      4.17 o 
   5   7   2        1.45        2.24      2.73 o 
  -6   8   2       81.45       68.95     16.54 o 
  -5   8   2       78.94       79.93      6.28 o 
  -4   8   2       16.67       16.87      5.67 o 
  -3   8   2        1.92        0.49      1.74 o 
  -2   8   2       93.21       89.53      5.11 o 
  -1   8   2       19.05       17.46      2.56 o 
   0   8   2       32.28       32.18      2.73 o 
   1   8   2        9.47        9.51      2.06 o 
   2   8   2        0.74       -0.09      1.62 o 
   3   8   2        2.07        4.31      2.21 o 
   4   8   2        5.12        3.26      2.34 o 
  -6   9   2        0.31       -3.26      2.65 o 
  -5   9   2       19.58       19.60      3.89 o 
  -4   9   2        6.83        4.80      2.56 o 
  -3   9   2        3.33        2.34      2.33 o 
  -2   9   2        2.78        0.78      1.88 o 
  -1   9   2        5.78       10.18      3.47 o 
   0   9   2       68.03       61.70      4.47 o 
   1   9   2       39.70       36.76      3.26 o 
   2   9   2       13.11       13.69      2.64 o 
   3   9   2       17.42       18.74      2.90 o 
  -5  10   2        0.22        5.00      3.32 o 
  -4  10   2        0.05       -1.42      2.23 o 
  -3  10   2        0.26       -2.21      2.01 o 
  -2  10   2        5.77        4.14      2.27 o 
  -1  10   2       51.41       52.93      7.25 o 
   0  10   2      288.79      319.11     16.86 o 
   1  10   2       80.70       80.60      6.07 o 
   2  10   2        0.23        1.53      1.99 o 
  -4  11   2        7.36       13.22      3.77 o 
  -3  11   2        7.15        3.58      6.46 o 
  -2  11   2       13.18       16.14      6.30 o 
  -1  11   2        0.51       -0.83      1.89 o 
   0  11   2        3.27        1.04      2.11 o 
   1  11   2        1.11        3.31      2.45 o 
   0 -12   3        3.70        3.47      3.47 o 
   1 -12   3        2.38        0.32      3.15 o 
   2 -12   3        2.99        2.21      2.52 o 
   3 -12   3        9.77        8.73      2.87 o 
  -2 -11   3       18.78       29.85     10.24 o 
  -1 -11   3        4.54        3.33      2.95 o 
   0 -11   3        1.30        2.15      2.52 o 
   1 -11   3        5.57        5.79      3.94 o 
   2 -11   3        2.45        1.16      2.33 o 
   3 -11   3       12.53       15.54      4.57 o 
   4 -11   3        3.50       12.61      5.04 o 
   5 -11   3        9.91       28.05      6.30 o 
  -3 -10   3        2.91        1.86      2.95 o 
  -2 -10   3        3.65        5.20      2.80 o 
  -1 -10   3        0.83        2.25      2.27 o 
   0 -10   3       23.26       25.60      3.06 o 
   1 -10   3       34.59       39.27      5.15 o 
   2 -10   3       16.95       10.87      4.73 o 
   3 -10   3       17.21       10.99      2.78 o 
   4 -10   3        0.99        3.78      3.47 o 
   5 -10   3       30.29       36.24      6.93 o 
  -4  -9   3        0.58        1.96      3.10 o 
  -3  -9   3        0.00       -0.29      3.78 o 
  -2  -9   3        2.92        6.35      2.87 o 
  -1  -9   3        0.01       -2.21      4.10 o 
   0  -9   3        7.30        7.54      1.96 o 
   1  -9   3        5.00        3.65      1.55 o 
   2  -9   3       22.58       25.45      3.12 o 
   3  -9   3       72.55       73.23      4.79 o 
   4  -9   3        5.38        3.78      3.78 o 
   5  -9   3        7.60       13.87      5.04 o 
   6  -9   3        0.74       -0.95      3.78 o 
  -4  -8   3        0.14        0.29      2.42 o 
  -3  -8   3        2.15        1.01      2.20 o 
  -2  -8   3       38.27       47.05      9.45 o 
  -1  -8   3       28.84       28.21      2.80 o 
   0  -8   3      790.60      769.58     25.63 o 
   1  -8   3      155.84      147.46      7.05 o 
   2  -8   3       27.84       29.78      2.55 o 
   3  -8   3       45.20       42.29      3.79 o 
   4  -8   3       18.58       24.58      5.04 o 
   5  -8   3        0.34       -0.32      3.15 o 
   6  -8   3       29.98       40.65      7.25 o 
  -5  -7   3        0.39       -1.55      2.50 o 
  -4  -7   3       44.09       43.14      4.84 o 
  -3  -7   3      124.41      107.73      6.45 o 
  -2  -7   3       18.52       18.94      3.15 o 
  -1  -7   3       55.15       50.79      2.96 o 
   0  -7   3      323.91      315.61      9.25 o 
   1  -7   3       28.98       29.75      2.78 o 
   2  -7   3       11.80       12.35      1.64 o 
   3  -7   3      604.48      631.92     21.17 o 
   4  -7   3        0.01       -0.32      2.84 o 
   5  -7   3        3.56        3.47      3.78 o 
   6  -7   3       16.56       22.06      5.99 o 
   7  -7   3        0.76        2.52      4.41 o 
  -6  -6   3        0.04       -1.16      2.56 o 
  -5  -6   3        0.38        0.60      4.25 o 
  -4  -6   3        4.97        2.79      2.27 o 
  -3  -6   3        8.16        7.71      2.42 o 
  -2  -6   3       39.08       42.46      2.80 o 
  -1  -6   3       17.77       24.75      2.94 o 
   0  -6   3       13.72       10.28      2.28 o 
   1  -6   3      131.46      128.56      4.42 o 
   2  -6   3        2.57        3.09      1.06 o 
   3  -6   3      741.89      826.54     21.58 o 
   4  -6   3      889.28      932.15     43.17 o 
   5  -6   3       52.64       57.98      7.56 o 
   6  -6   3        0.75       -1.58      3.15 o 
   7  -6   3        0.89        1.58      4.10 o 
  -6  -5   3        1.54       -0.18      2.84 o 
  -5  -5   3       17.63       19.36      6.15 o 
  -4  -5   3       42.67       45.61      7.72 o 
  -3  -5   3        3.57        1.62      1.89 o 
  -2  -5   3      328.86      318.64      9.31 o 
  -1  -5   3      176.50      185.14      7.91 o 
   0  -5   3       47.26       49.58      2.33 o 
   1  -5   3      708.54      816.94     20.86 o 
   2  -5   3        2.72        4.86      1.06 o 
   3  -5   3        2.76        0.79      0.90 o 
   4  -5   3       82.24       75.95      6.62 o 
   5  -5   3       80.39       86.66      7.88 o 
   6  -5   3        0.04       -1.26      3.47 o 
   7  -5   3       25.43       17.65      5.67 o 
  -6  -4   3        0.14        3.79      2.65 o 
  -5  -4   3        0.15       -1.71      1.74 o 
  -4  -4   3       29.48       36.24      5.36 o 
  -3  -4   3       38.49       39.14      2.59 o 
  -2  -4   3       62.99       63.16      2.77 o 
  -1  -4   3       16.23       16.50      1.68 o 
   0  -4   3      259.69      278.37      7.68 o 
   1  -4   3     1553.25     1690.86     41.72 o 
   2  -4   3      196.23      235.63      6.72 o 
   3  -4   3      111.72      104.49      3.69 o 
   4  -4   3       19.83       18.65      2.33 o 
   5  -4   3        4.66        3.47      3.78 o 
   6  -4   3       52.34       53.26      7.88 o 
   7  -4   3        0.16        6.30      5.04 o 
  -6  -3   3        1.01       -0.95      3.47 o 
  -5  -3   3        0.15       -0.81      2.11 o 
  -4  -3   3       29.71       33.57      3.57 o 
  -3  -3   3      262.55      280.47      8.36 o 
  -2  -3   3     1351.07     1451.12     36.25 o 
  -1  -3   3      143.97      129.00      4.69 o 
   0  -3   3       52.04       45.44      1.80 o 
   1  -3   3      491.31      492.06     12.81 o 
   2  -3   3      267.72      284.35      8.86 o 
   3  -3   3      131.74      134.91      5.11 o 
   4  -3   3       66.69       54.52      4.41 o 
   5  -3   3        0.67       -1.32      1.81 o 
   6  -3   3        0.62        2.84      4.10 o 
   7  -3   3       13.04       13.87      5.67 o 
  -7  -2   3        3.93       11.34      5.36 o 
  -6  -2   3        6.98        7.84      3.15 o 
  -5  -2   3      217.15      198.57      9.13 o 
  -4  -2   3       29.72       29.01      2.45 o 
  -3  -2   3        0.41       -1.06      0.87 o 
  -2  -2   3      132.04      150.24      4.54 o 
  -1  -2   3     1412.85     1298.01     92.81 o 
   0  -2   3      277.67      266.61      9.14 o 
   1  -2   3     1661.10     1712.76     51.47 o 
   2  -2   3       16.05       12.58      2.05 o 
   3  -2   3      468.89      593.75     15.57 o 
   4  -2   3      137.70      126.78      5.97 o 
   5  -2   3       20.83       22.56      3.25 o 
  -7  -1   3       10.45        2.21      3.78 o 
  -6  -1   3       90.97      102.42      9.14 o 
  -5  -1   3        1.05        6.73      2.42 o 
  -4  -1   3       31.41       32.96      4.88 o 
  -3  -1   3      138.04      121.99      5.43 o 
  -2  -1   3      543.23      543.20     14.04 o 
  -1  -1   3      745.18      690.35     21.50 o 
   0  -1   3      211.72      180.52      5.04 o 
   1  -1   3        0.07       -1.13      0.76 o 
   2  -1   3        4.91        6.32      1.34 o 
   3  -1   3      194.32      201.83      7.79 o 
   4  -1   3      268.93      273.62     10.35 o 
   5  -1   3        0.03       -0.32      1.74 o 
   6  -1   3        0.82        2.05      2.68 o 
  -7   0   3        4.99        2.84      3.47 o 
  -6   0   3      180.63      198.53     13.55 o 
  -5   0   3      189.81      203.76      6.94 o 
  -4   0   3        2.52        4.31      1.36 o 
  -3   0   3       64.64       52.52      3.99 o 
  -2   0   3       19.55       21.01      1.28 o 
  -1   0   3       99.81       95.97      4.05 o 
   0   0   3      113.32       97.57      2.91 o 
   1   0   3     1099.27     1073.43     26.56 o 
   2   0   3     1582.65     1499.31     37.11 o 
   3   0   3      231.94      233.53      8.40 o 
   4   0   3        2.96        1.43      1.11 o 
   5   0   3       28.89       28.65      9.61 o 
   6   0   3        0.64       -0.66      2.11 o 
   7   0   3        5.61       -0.63      3.47 o 
  -7   1   3       20.87       17.96      5.04 o 
  -6   1   3        0.95        0.95      2.84 o 
  -5   1   3       15.19       16.70      2.42 o 
  -4   1   3       47.45       44.60      2.43 o 
  -3   1   3      456.47      444.16     11.86 o 
  -2   1   3      251.49      237.38      6.52 o 
  -1   1   3    29685.54    29842.71    816.22 o 
   0   1   3    28502.88    27578.06    667.07 o 
   1   1   3      449.27      442.75     11.52 o 
   2   1   3      362.23      332.00      9.14 o 
   3   1   3        0.28        0.14      0.92 o 
   4   1   3        5.52        3.68      1.24 o 
   5   1   3        8.55       11.75      2.99 o 
   6   1   3       47.68       45.45      5.83 o 
   7   1   3        8.68        5.97      3.32 o 
  -7   2   3        1.47        1.58      3.15 o 
  -6   2   3        0.31       -1.49      1.66 o 
  -5   2   3        5.11        5.20      1.78 o 
  -4   2   3       54.38       59.38      3.54 o 
  -3   2   3      668.78      679.04     17.49 o 
  -2   2   3       46.16       46.00      2.23 o 
  -1   2   3        4.05        2.76      0.69 o 
   0   2   3       17.83       17.38      1.55 o 
   1   2   3       58.08       54.95      2.65 o 
   2   2   3      230.22      234.63      8.34 o 
   3   2   3        8.67        8.31      1.57 o 
   4   2   3      220.16      220.10      8.75 o 
   5   2   3      189.91      203.58      9.25 o 
   6   2   3       11.60        8.19      3.12 o 
   7   2   3        0.23        1.08      3.10 o 
  -7   3   3        0.01       -0.95      3.15 o 
  -6   3   3        7.47       10.10      2.56 o 
  -5   3   3       68.59       66.22      4.22 o 
  -4   3   3       24.64       25.91      2.65 o 
  -3   3   3        3.60        1.95      1.21 o 
  -2   3   3        3.69        5.88      2.52 o 
  -1   3   3       75.94       79.35      2.76 o 
   0   3   3      342.45      322.19     10.81 o 
   1   3   3      267.70      237.54      8.35 o 
   2   3   3       82.08       80.89      3.31 o 
   3   3   3      104.14       95.91      4.03 o 
   4   3   3        0.79        4.97      1.97 o 
   5   3   3       89.21       92.65      8.51 o 
   6   3   3       19.82       23.62      4.34 o 
  -7   4   3        0.00        2.64      2.42 o 
  -6   4   3       11.15        8.22      4.25 o 
  -5   4   3       19.39       19.13      2.90 o 
  -4   4   3      120.32      128.93      6.00 o 
  -3   4   3        0.32        0.79      1.11 o 
  -2   4   3      241.83      240.63      6.94 o 
  -1   4   3       27.06       27.82      1.62 o 
   0   4   3      305.28      270.18      7.85 o 
   1   4   3        9.41       11.57      1.51 o 
   2   4   3       52.25       47.98      2.77 o 
   3   4   3        0.16       -1.38      1.18 o 
   4   4   3      166.15      166.66      8.24 o 
   5   4   3       15.81       21.43      5.36 o 
   6   4   3        6.68        6.30      4.10 o 
  -7   5   3        0.12        1.88      2.65 o 
  -6   5   3        2.48        0.49      2.68 o 
  -5   5   3       12.35       12.70      2.65 o 
  -4   5   3        9.42        7.11      1.97 o 
  -3   5   3       40.95       35.46      3.18 o 
  -2   5   3       21.68       25.32      2.56 o 
  -1   5   3       77.25       68.95      3.67 o 
   0   5   3        2.74        5.22      1.20 o 
   1   5   3      145.52      154.15      7.51 o 
   2   5   3      104.61      100.10      6.06 o 
   3   5   3       39.25       46.28      5.04 o 
   4   5   3        0.20        1.63      2.29 o 
   5   5   3        1.94        3.47      3.78 o 
   6   5   3        0.23        5.36      4.73 o 
  -7   6   3       13.65       15.32      3.45 o 
  -6   6   3        0.40        2.00      2.33 o 
  -5   6   3        0.35       -1.26      1.78 o 
  -4   6   3       31.37       33.19      3.54 o 
  -3   6   3       86.46       96.16      5.20 o 
  -2   6   3      142.90      144.14      6.32 o 
  -1   6   3        3.75        4.00      1.20 o 
   0   6   3        3.91        4.08      1.14 o 
   1   6   3       25.27       28.30      3.48 o 
   2   6   3       14.43       13.30      2.10 o 
   3   6   3        2.19        0.46      1.52 o 
   4   6   3        0.00       -0.07      1.84 o 
   5   6   3        1.31        3.78      4.10 o 
  -7   7   3        0.20        2.46      2.78 o 
  -6   7   3       12.44       15.96      3.45 o 
  -5   7   3       13.85       18.58      4.88 o 
  -4   7   3        7.07        8.14      2.56 o 
  -3   7   3        3.45        2.89      2.11 o 
  -2   7   3      110.43      100.33      5.33 o 
  -1   7   3       13.50       14.14      1.80 o 
   0   7   3       16.43       14.32      1.87 o 
   1   7   3       80.35       80.39      3.88 o 
   2   7   3        3.58        2.01      1.69 o 
   3   7   3       11.90       14.99      2.50 o 
   4   7   3        5.51        4.06      2.28 o 
  -6   8   3       16.53       15.20      3.67 o 
  -5   8   3      144.20      162.84      8.52 o 
  -4   8   3      136.25      146.86     15.91 o 
  -3   8   3        9.70        9.61      2.65 o 
  -2   8   3        4.99        4.86      2.11 o 
  -1   8   3        9.31       13.57      2.52 o 
   0   8   3        2.10       -0.35      1.85 o 
   1   8   3       13.37       15.98      2.35 o 
   2   8   3        0.64       -1.93      1.31 o 
   3   8   3        1.87        1.18      2.51 o 
   4   8   3        0.27        2.32      2.17 o 
  -6   9   3        2.04        1.54      3.15 o 
  -5   9   3        0.74        0.95      2.67 o 
  -4   9   3       39.00       46.12     11.66 o 
  -3   9   3        6.65        6.36      2.56 o 
  -2   9   3        0.08       -2.05      1.78 o 
  -1   9   3       58.59       55.80      4.73 o 
   0   9   3       13.85       11.95      2.17 o 
   1   9   3        2.65        2.91      1.84 o 
   2   9   3       12.09       17.70      2.82 o 
   3   9   3        5.45        3.13      3.19 o 
  -5  10   3        0.64        5.61      3.23 o 
  -4  10   3        1.59        2.80      4.25 o 
  -3  10   3        0.01       -2.40      2.11 o 
  -2  10   3       25.72       27.06      8.67 o 
  -1  10   3       77.10       85.76      5.68 o 
   0  10   3        0.11        2.90      2.11 o 
   1  10   3       25.08       29.00      3.24 o 
   2  10   3        3.56        3.98      2.40 o 
  -4  11   3        3.41       -0.77      2.56 o 
  -3  11   3        0.00       -1.52      2.33 o 
  -2  11   3        6.71        5.49      2.56 o 
  -1  11   3        6.10       10.42      3.00 o 
   0  11   3        0.86        0.16      2.01 o 
   0 -12   4        6.89        9.54      3.38 o 
   1 -12   4        9.01        9.77      4.41 o 
   2 -12   4       14.81       15.64      3.34 o 
   3 -12   4       17.35        4.73      4.41 o 
  -2 -11   4        0.78        0.96      2.86 o 
  -1 -11   4        2.77        8.33      3.03 o 
   0 -11   4       14.99       17.69      3.48 o 
   1 -11   4       28.64       39.71      6.30 o 
   2 -11   4        0.19       -2.83      1.88 o 
   3 -11   4        6.03        2.21      3.78 o 
   4 -11   4        0.54        0.32      3.78 o 
  -3 -10   4        1.15       -0.51      2.43 o 
  -2 -10   4        9.67       12.98      3.54 o 
  -1 -10   4        0.93        0.39      2.33 o 
   0 -10   4        0.45       -0.56      1.91 o 
   1 -10   4       24.83       16.52      3.54 o 
   2 -10   4       84.64       82.88      7.25 o 
   3 -10   4       54.39       26.16      5.04 o 
   4 -10   4       24.61       19.85      5.04 o 
   5 -10   4        0.16        0.00      3.78 o 
  -4  -9   4        0.02       -1.49      2.33 o 
  -3  -9   4        6.64        9.63      3.18 o 
  -2  -9   4        1.04        4.00      2.50 o 
  -1  -9   4       14.35       17.96      3.45 o 
   0  -9   4        3.12        0.96      1.66 o 
   1  -9   4      176.91      197.34      8.68 o 
   2  -9   4       74.46       75.43      3.75 o 
   3  -9   4       60.82       46.95      5.99 o 
   4  -9   4       19.07       22.06      5.36 o 
   5  -9   4        0.34       -2.84      3.15 o 
   6  -9   4       13.60       13.55      5.67 o 
  -4  -8   4        0.12        1.89      2.65 o 
  -3  -8   4        0.82        1.13      2.10 o 
  -2  -8   4      326.07      367.11     14.48 o 
  -1  -8   4     1401.33     1539.64     48.91 o 
   0  -8   4      206.13      231.22     16.86 o 
   1  -8   4       51.41       47.42      3.83 o 
   2  -8   4       65.11       67.43      4.46 o 
   3  -8   4       20.33       21.00      2.78 o 
   4  -8   4        1.05       -3.47      2.84 o 
   5  -8   4       56.71       63.34      7.88 o 
   6  -8   4        2.11        5.04      4.41 o 
  -5  -7   4        1.53        1.45      2.99 o 
  -4  -7   4       44.11       46.93      5.07 o 
  -3  -7   4       10.13        9.27      3.03 o 
  -2  -7   4      102.89      100.21      5.88 o 
  -1  -7   4      326.60      330.32     12.59 o 
   0  -7   4       78.95       94.64      4.11 o 
   1  -7   4        4.06        4.38      1.25 o 
   2  -7   4       67.77       68.93      3.21 o 
   3  -7   4       11.53       10.54      1.80 o 
   4  -7   4       96.60       78.78      7.25 o 
   5  -7   4        0.00       -3.78      3.15 o 
   6  -7   4        7.43        4.73      4.10 o 
   7  -7   4       10.18       15.13      6.30 o 
  -6  -6   4        0.47       -0.32      2.56 o 
  -5  -6   4        4.83        3.78      3.78 o 
  -4  -6   4        2.81        4.63      2.50 o 
  -3  -6   4       12.23        9.47      2.56 o 
  -2  -6   4        7.98        8.19      2.11 o 
  -1  -6   4      286.52      294.77      8.68 o 
   0  -6   4      150.68      163.47      9.75 o 
   1  -6   4      270.52      276.28      8.06 o 
   2  -6   4       90.85       86.56      5.55 o 
   3  -6   4       47.96       49.05      2.77 o 
   4  -6   4      213.21      226.26     13.87 o 
   5  -6   4      288.46      311.98     18.28 o 
   6  -6   4        0.17        1.89      4.10 o 
   7  -6   4        5.27        5.99      5.04 o 
  -6  -5   4        1.27        0.69      2.50 o 
  -5  -5   4       16.76       10.90      3.00 o 
  -4  -5   4       42.40       36.37      4.12 o 
  -3  -5   4       66.73       65.05      4.62 o 
  -2  -5   4        8.86        8.04      1.97 o 
  -1  -5   4       22.74       19.05      2.78 o 
   0  -5   4      485.67      421.07     11.33 o 
   1  -5   4       30.63       33.86      1.92 o 
   2  -5   4      243.40      228.53      6.78 o 
   3  -5   4       60.84       65.14      2.84 o 
   4  -5   4       24.11       29.83      3.94 o 
   5  -5   4      181.58      177.10     12.29 o 
   6  -5   4        1.82       -1.58      3.15 o 
   7  -5   4        7.95       12.92      5.36 o 
  -6  -4   4       12.90       25.53      5.99 o 
  -5  -4   4        0.33        4.10      3.78 o 
  -4  -4   4        0.03        3.47      3.15 o 
  -3  -4   4       91.29       85.08      6.93 o 
  -2  -4   4        4.11        9.82      1.34 o 
  -1  -4   4      165.86      184.76      5.89 o 
   0  -4   4      211.12      212.29      6.04 o 
   1  -4   4     1231.89     1376.60     34.20 o 
   2  -4   4      229.59      241.76      6.89 o 
   3  -4   4      209.12      232.35      6.87 o 
   4  -4   4       47.76       50.83      3.62 o 
   5  -4   4       11.78        7.88      4.10 o 
   6  -4   4        4.86        2.52      3.78 o 
   7  -4   4        2.98       10.40      5.36 o 
  -6  -3   4        5.92        9.03      3.23 o 
  -5  -3   4        1.02        1.42      2.23 o 
  -4  -3   4       45.69       46.47      9.61 o 
  -3  -3   4       43.78       43.72      5.51 o 
  -2  -3   4      154.41      142.68      8.82 o 
  -1  -3   4       89.88       82.95      3.99 o 
   0  -3   4       26.93       25.48      1.87 o 
   1  -3   4      614.24      694.14     17.85 o 
   2  -3   4      233.44      218.98      7.31 o 
   3  -3   4        2.75        3.78      1.89 o 
   4  -3   4       87.65      121.95      7.56 o 
   5  -3   4       48.95       38.76      5.04 o 
   7  -3   4       15.50       11.97      5.04 o 
  -7  -2   4       11.58        3.78      4.41 o 
  -6  -2   4       69.27       79.41      9.14 o 
  -5  -2   4        8.19        4.41      2.27 o 
  -4  -2   4       11.93        8.45      2.23 o 
  -3  -2   4      184.00      193.30      7.89 o 
  -2  -2   4      917.23      969.71     30.52 o 
  -1  -2   4      385.70      398.06     13.14 o 
   0  -2   4     1147.25     1082.22     26.86 o 
   1  -2   4      121.24      134.63      3.98 o 
   2  -2   4      147.29      146.17      5.90 o 
   3  -2   4      402.18      419.96     14.36 o 
   4  -2   4       33.94       36.32      4.57 o 
   5  -2   4        9.93        6.52      2.20 o 
   6  -2   4       46.94       51.29     14.02 o 
  -7  -1   4        4.30        6.30      4.73 o 
  -6  -1   4      120.64      134.24     11.03 o 
  -5  -1   4      650.27      687.30     57.83 o 
  -4  -1   4        5.92        8.81      2.16 o 
  -3  -1   4       33.03       26.60      1.69 o 
  -2  -1   4       38.20       40.63      1.71 o 
  -1  -1   4      543.41      475.31     24.90 o 
   0  -1   4      980.96      899.60     22.38 o 
   1  -1   4      340.42      307.55     23.95 o 
   2  -1   4        2.21        1.02      0.98 o 
   3  -1   4       91.28       90.83      3.20 o 
   4  -1   4       10.80        9.00      2.20 o 
   5  -1   4        2.36        0.84      2.36 o 
   6  -1   4       24.17       20.74      3.63 o 
   7  -1   4       12.68        8.51      5.04 o 
  -7   0   4       12.53       12.29      5.04 o 
  -6   0   4       24.62       34.98      5.99 o 
  -5   0   4       89.82      102.10      8.51 o 
  -4   0   4       79.26       69.03      3.09 o 
  -3   0   4      149.35      151.40      4.79 o 
  -2   0   4      236.48      241.69      6.67 o 
  -1   0   4      597.77      606.67     16.63 o 
   0   0   4      270.76      248.22     11.17 o 
   1   0   4      400.38      396.11     10.43 o 
   2   0   4      648.68      625.69     16.18 o 
   3   0   4       45.17       42.87      2.16 o 
   4   0   4       11.27       12.74      2.56 o 
   5   0   4       25.50       28.87      3.77 o 
   6   0   4       11.85        7.07      2.95 o 
   7   0   4        0.03        3.25      2.87 o 
  -7   1   4        1.59        7.25      4.41 o 
  -6   1   4       10.58       11.03      4.10 o 
  -5   1   4        1.96        3.19      2.21 o 
  -4   1   4        1.25        0.35      1.02 o 
  -3   1   4       49.72       49.92      3.00 o 
  -2   1   4      487.11      485.15     15.56 o 
  -1   1   4      241.71      267.08      9.25 o 
   0   1   4     2159.45     2166.21     53.06 o 
   1   1   4       15.91       13.66      1.29 o 
   2   1   4       47.55       44.04      2.03 o 
   3   1   4       49.82       50.96      3.14 o 
   4   1   4        0.01       -0.16      1.56 o 
   5   1   4       28.37       21.68      3.54 o 
   6   1   4        7.90       10.08      3.34 o 
   7   1   4        1.21        2.86      4.73 o 
  -7   2   4       11.59       10.40      4.41 o 
  -6   2   4        1.47        0.63      2.84 o 
  -5   2   4       82.09       85.46      4.76 o 
  -4   2   4      170.97      176.04      7.26 o 
  -3   2   4        8.17        9.10      1.09 o 
  -2   2   4       85.96       94.52      3.12 o 
  -1   2   4       91.70      106.15      3.43 o 
   0   2   4       42.73       39.39      2.75 o 
   1   2   4       85.65       87.81      3.14 o 
   2   2   4      134.46      131.65      4.45 o 
   3   2   4       34.62       37.80      3.57 o 
   4   2   4       55.73       47.60      6.15 o 
   5   2   4      139.51      137.29      8.82 o 
   6   2   4        3.01        2.82      2.78 o 
  -7   3   4        0.59       -3.47      2.84 o 
  -6   3   4        1.14        0.37      3.31 o 
  -5   3   4       67.89       71.65      9.14 o 
  -4   3   4      130.35      137.48      6.19 o 
  -3   3   4      298.21      327.46     14.65 o 
  -2   3   4       41.21       42.81      1.97 o 
  -1   3   4       30.27       30.76      1.66 o 
   0   3   4       20.07       22.50      1.64 o 
   1   3   4       74.42       61.61      3.75 o 
   2   3   4        1.89        1.10      3.31 o 
   3   3   4       35.77       40.41      3.09 o 
   4   3   4       25.80       34.28      3.21 o 
   5   3   4       38.26       38.91      4.56 o 
   6   3   4        7.79        6.95      3.23 o 
  -7   4   4       16.57       15.44      4.73 o 
  -6   4   4       18.70       24.55      4.25 o 
  -5   4   4        0.03        0.67      1.66 o 
  -4   4   4        0.25        0.63      1.34 o 
  -3   4   4      110.90      120.54      5.52 o 
  -2   4   4        7.74        7.79      1.98 o 
  -1   4   4       33.05       33.06      1.92 o 
   0   4   4      394.29      359.57      9.94 o 
   1   4   4      464.72      424.62     30.41 o 
   2   4   4      101.12       94.20      8.04 o 
   3   4   4       31.42       36.84      3.48 o 
   4   4   4       57.93       58.46      4.37 o 
   5   4   4       47.95       47.55      5.20 o 
   6   4   4        0.05        0.80      3.10 o 
  -7   5   4        0.04        2.05      2.67 o 
  -6   5   4        2.51        1.39      2.20 o 
  -5   5   4        2.20        2.84      2.01 o 
  -4   5   4       14.53        9.24      2.20 o 
  -3   5   4        0.57        1.10      1.34 o 
  -2   5   4        7.46        7.85      1.66 o 
  -1   5   4       84.57       72.46      3.02 o 
   0   5   4       88.11       81.88      4.12 o 
   1   5   4      283.51      258.58      9.58 o 
   2   5   4      164.84      157.42      6.90 o 
   3   5   4        0.12        0.04      1.73 o 
   4   5   4        2.12       -1.33      3.94 o 
   5   5   4        4.89       -0.32      3.47 o 
  -7   6   4       10.31        9.64      3.23 o 
  -6   6   4        0.75        2.28      2.33 o 
  -5   6   4        7.16        5.30      2.42 o 
  -4   6   4       30.09       38.13      3.77 o 
  -3   6   4       60.21       59.19      4.16 o 
  -2   6   4        9.00        9.24      1.97 o 
  -1   6   4       12.93       15.74      1.78 o 
   0   6   4        3.29        3.35      1.58 o 
   1   6   4       19.48       19.05      2.56 o 
   2   6   4        4.69        3.31      1.66 o 
   3   6   4        9.37        8.34      2.42 o 
   4   6   4        0.33        0.08      2.11 o 
   5   6   4        0.00       -0.32      3.78 o 
  -6   7   4       16.70       21.34      3.94 o 
  -5   7   4        0.35        2.36      2.45 o 
  -4   7   4       29.23       25.31      3.41 o 
  -3   7   4      103.50       85.40      5.20 o 
  -2   7   4      207.24      206.02     10.24 o 
  -1   7   4       20.66       18.42      2.56 o 
   0   7   4        4.31        4.24      1.66 o 
   1   7   4        3.62       -0.15      3.16 o 
   2   7   4        0.02       -0.24      1.52 o 
   3   7   4        8.73       10.77      2.78 o 
   4   7   4        2.97        1.62      2.68 o 
  -6   8   4       53.82       50.71      5.43 o 
  -5   8   4       18.56       25.39      4.22 o 
  -4   8   4        1.82        3.15      3.31 o 
  -3   8   4       14.17       17.88      3.32 o 
  -2   8   4        6.01        5.04      2.23 o 
  -1   8   4       41.55       36.50      3.67 o 
   0   8   4        3.16        4.28      1.88 o 
   1   8   4        2.60        1.98      1.63 o 
   2   8   4       12.40       16.00      2.58 o 
   3   8   4        7.01        6.00      3.62 o 
  -5   9   4        1.55        1.10      2.90 o 
  -4   9   4        2.43        1.89      2.67 o 
  -3   9   4        0.01       -1.84      3.62 o 
  -2   9   4        3.66        3.69      3.94 o 
  -1   9   4        1.27        3.47      2.01 o 
   0   9   4        1.00        0.85      2.05 o 
   1   9   4        3.59        1.41      2.11 o 
   2   9   4        4.76        4.01      2.68 o 
   3   9   4       12.70        8.54      3.31 o 
  -4  10   4        0.02       -2.68      5.20 o 
  -3  10   4        1.09        0.23      2.27 o 
  -2  10   4        7.25        7.03      2.78 o 
  -1  10   4        0.22        0.00      2.84 o 
   0  10   4       17.69       14.74      3.12 o 
   1  10   4        0.85        0.59      1.88 o 
  -3  11   4        0.53        3.10      2.56 o 
  -2  11   4        5.82        6.76      5.51 o 
  -1  11   4        5.58        2.60      2.56 o 
   0  11   4        0.27        0.47      2.23 o 
   0 -12   5       16.27       15.04      7.09 o 
   1 -12   5       11.67       12.61      4.41 o 
   3 -12   5       17.34       17.33      5.36 o 
  -2 -11   5        3.12        4.55      3.25 o 
  -1 -11   5        2.32        1.13      2.62 o 
   0 -11   5        6.82       10.54      3.18 o 
   1 -11   5       22.93       34.20      4.44 o 
   2 -11   5       17.88        9.86      2.56 o 
   3 -11   5        0.13       -0.95      2.84 o 
   4 -11   5        5.08       -1.26      3.47 o 
  -3 -10   5        1.78        5.29      3.15 o 
  -2 -10   5        0.63        3.55      3.94 o 
  -1 -10   5       14.95       15.07      3.45 o 
   0 -10   5        2.63        6.37      2.68 o 
   1 -10   5       34.96       40.79      4.31 o 
   2 -10   5       21.48       17.53      2.90 o 
   3 -10   5       12.67        9.45      3.78 o 
   4 -10   5       12.40       15.76      5.36 o 
   5 -10   5        4.90        6.93      4.10 o 
  -4  -9   5        1.20        5.66      3.32 o 
  -3  -9   5       12.10       16.80      3.61 o 
  -2  -9   5       13.74       18.02      3.48 o 
  -1  -9   5        0.62        2.30      2.20 o 
   0  -9   5       48.64       66.13      4.92 o 
   1  -9   5       66.10       67.17      3.78 o 
   2  -9   5       22.20       27.10      2.75 o 
   3  -9   5        0.17        4.10      3.15 o 
   4  -9   5        2.75        2.21      3.78 o 
   5  -9   5        9.50        8.82      4.41 o 
   6  -9   5        0.00       -0.32      3.78 o 
  -4  -8   5        0.00        2.52      3.15 o 
  -3  -8   5        0.05       -2.31      2.36 o 
  -2  -8   5       15.88       23.91      3.63 o 
  -1  -8   5      126.90      136.80      7.12 o 
   0  -8   5       66.77       77.49      4.98 o 
   1  -8   5        7.31        9.11      1.80 o 
   2  -8   5      146.39      132.00      7.64 o 
   3  -8   5      110.99      103.68      7.88 o 
   4  -8   5       24.78       23.63      5.36 o 
   5  -8   5        2.94        5.36      4.10 o 
   6  -8   5        3.47        3.78      4.73 o 
  -5  -7   5       20.15       20.85      4.23 o 
  -4  -7   5        0.02       -2.30      2.20 o 
  -3  -7   5       15.89       18.14      3.54 o 
  -2  -7   5        1.91        1.53      2.04 o 
  -1  -7   5      115.23      107.63      5.78 o 
   0  -7   5      178.81      181.52      5.96 o 
   1  -7   5        0.80        1.21      1.18 o 
   2  -7   5        4.20        3.37      1.30 o 
   3  -7   5       21.52       24.94      3.10 o 
   4  -7   5      352.44      377.84     20.48 o 
   5  -7   5        0.04       -0.32      2.84 o 
   6  -7   5        0.01        8.82      4.73 o 
  -5  -6   5        8.22        6.00      2.78 o 
  -4  -6   5       61.08       59.74      5.23 o 
  -3  -6   5        0.22       -1.58      1.58 o 
  -2  -6   5       17.26       19.13      2.78 o 
  -1  -6   5        4.86        5.69      1.88 o 
   0  -6   5        2.08        4.57      1.11 o 
   1  -6   5        1.50        1.09      1.00 o 
   2  -6   5        0.02       -0.72      0.87 o 
   3  -6   5        8.48       10.26      2.33 o 
   4  -6   5      182.41      194.26      8.43 o 
   5  -6   5       50.82       52.00      7.56 o 
   6  -6   5       18.05       17.33      5.36 o 
   7  -6   5       11.63       16.07      5.99 o 
  -6  -5   5        0.59       -1.18      2.99 o 
  -5  -5   5       13.27       11.34      3.10 o 
  -4  -5   5       40.80       36.83      5.67 o 
  -3  -5   5       55.11       50.82      9.45 o 
  -2  -5   5       26.57       35.94      3.45 o 
  -1  -5   5      236.92      243.70     10.24 o 
   0  -5   5      533.40      575.39     15.14 o 
   1  -5   5      223.81      250.56      7.27 o 
   2  -5   5      531.26      577.07     15.27 o 
   3  -5   5      215.14      204.26      8.11 o 
   4  -5   5      569.65      582.99     19.92 o 
   5  -5   5      148.82      153.15     11.66 o 
   6  -5   5        0.44        0.63      3.47 o 
   7  -5   5        2.14        3.78      4.73 o 
  -6  -4   5        2.82        7.56      4.41 o 
  -5  -4   5        0.11       -0.95      3.15 o 
  -4  -4   5       49.66       61.34      5.11 o 
  -3  -4   5       29.24       27.73      3.34 o 
  -2  -4   5      175.74      172.13      7.46 o 
  -1  -4   5        4.53        4.11      1.89 o 
   0  -4   5      951.86     1004.75     25.34 o 
   1  -4   5     3123.89     3433.73     85.88 o 
   2  -4   5      126.53      151.52      4.81 o 
   3  -4   5       54.15       61.61      3.63 o 
   4  -4   5       59.38       64.80      4.31 o 
   5  -4   5       89.76       92.99      5.52 o 
   6  -4   5        5.89        5.36      3.78 o 
   7  -4   5       13.16       14.50      5.99 o 
  -6  -3   5        1.74        2.22      2.78 o 
  -5  -3   5        3.29        1.64      2.52 o 
  -4  -3   5       23.97       23.86      3.31 o 
  -3  -3   5       22.12       26.28      3.00 o 
  -2  -3   5       47.65       43.63      3.62 o 
  -1  -3   5      249.30      244.49     11.03 o 
   0  -3   5      218.64      199.27      7.00 o 
   1  -3   5       26.78       30.39      1.86 o 
   2  -3   5      679.85      724.76     23.17 o 
   3  -3   5      148.92      157.88      7.09 o 
   4  -3   5       31.03       34.93      5.83 o 
   5  -3   5        0.86       -1.26      1.78 o 
   7  -3   5        2.36       -0.63      4.41 o 
  -7  -2   5        0.08       -0.63      4.10 o 
  -6  -2   5       15.14       15.13      5.36 o 
  -5  -2   5        2.19        5.59      5.67 o 
  -4  -2   5       17.88       27.63      3.78 o 
  -3  -2   5      513.04      546.00     21.74 o 
  -2  -2   5       59.01       58.83      3.54 o 
  -1  -2   5      112.66      123.32      5.23 o 
   0  -2   5      849.68      739.03     27.27 o 
   1  -2   5        6.92        3.31      1.11 o 
   2  -2   5      142.01      127.87      5.56 o 
   3  -2   5       20.77       17.82      2.33 o 
   4  -2   5        1.93       -0.16      1.56 o 
   5  -2   5       46.97       50.45      4.53 o 
   6  -2   5        8.96        5.47      2.80 o 
  -7  -1   5        7.48       10.08      5.04 o 
  -6  -1   5       41.65       40.34      6.93 o 
  -5  -1   5        0.08        1.26      1.88 o 
  -4  -1   5       73.87       70.53      5.99 o 
  -3  -1   5      321.19      341.39      9.56 o 
  -2  -1   5      882.75      830.92     30.25 o 
  -1  -1   5      436.09      428.91     11.25 o 
   0  -1   5       39.52       37.81      3.27 o 
   1  -1   5       66.72       70.18      2.50 o 
   2  -1   5      344.29      352.84     20.17 o 
   3  -1   5       53.70       53.82      4.88 o 
   4  -1   5        1.79        4.25      2.01 o 
   5  -1   5       88.13       70.03      6.30 o 
   6  -1   5       15.09       19.33      3.67 o 
   7  -1   5        0.20       -2.84      3.47 o 
  -7   0   5        2.00       -0.95      3.47 o 
  -6   0   5        0.84        5.04      3.47 o 
  -5   0   5       38.26       40.97      5.99 o 
  -4   0   5       19.69       20.34      2.50 o 
  -3   0   5       51.06       51.47      2.37 o 
  -2   0   5        2.81        2.40      0.81 o 
  -1   0   5       47.52       44.07      2.14 o 
   0   0   5       16.46       13.98      1.27 o 
   1   0   5      324.67      308.70      8.48 o 
   2   0   5      897.12      910.09     23.15 o 
   3   0   5      146.59      159.46      6.90 o 
   4   0   5       39.50       38.64      3.89 o 
   5   0   5        5.35        5.94      2.78 o 
   6   0   5        1.81       -2.99      2.99 o 
   7   0   5        4.10        4.54      3.45 o 
  -7   1   5        0.05        0.32      3.47 o 
  -6   1   5       97.44       89.81      8.51 o 
  -5   1   5        3.09        2.21      2.84 o 
  -4   1   5        1.99        2.01      1.34 o 
  -3   1   5       55.71       49.09      4.77 o 
  -2   1   5      119.91      120.81      6.64 o 
  -1   1   5      119.89      137.70      5.05 o 
   0   1   5        0.90        1.16      0.73 o 
   1   1   5      433.09      429.25     11.52 o 
   2   1   5       21.30       21.87      1.64 o 
   3   1   5      427.88      390.62     10.98 o 
   4   1   5       10.12       12.95      2.90 o 
   5   1   5        3.83        3.33      2.56 o 
   6   1   5        7.25        9.17      3.94 o 
  -7   2   5        0.40        4.73      3.78 o 
  -6   2   5       11.19       11.66      3.78 o 
  -5   2   5        1.99        1.70      2.52 o 
  -4   2   5       25.32       29.85      2.80 o 
  -3   2   5       45.18       35.68      4.59 o 
  -2   2   5       29.46       30.71      1.71 o 
  -1   2   5       19.38       19.11      1.55 o 
   0   2   5      697.53      707.93     18.25 o 
   1   2   5       75.11       65.98      2.77 o 
   2   2   5       61.73       58.96      3.50 o 
   3   2   5        0.34        0.32      0.97 o 
   4   2   5       22.59       33.86      3.99 o 
   5   2   5       17.49       20.59      3.67 o 
   6   2   5        0.18        4.49      3.00 o 
  -7   3   5        0.12       -2.84      3.47 o 
  -6   3   5       13.11       11.66      4.41 o 
  -5   3   5        0.31       -1.42      1.42 o 
  -4   3   5       92.84       99.24      5.00 o 
  -3   3   5      274.69      274.72     10.09 o 
  -2   3   5       10.13       10.12      1.30 o 
  -1   3   5      126.04      123.90      4.16 o 
   0   3   5       11.13       13.97      1.51 o 
   1   3   5        8.45       11.00      1.63 o 
   2   3   5       16.05       20.95      1.95 o 
   3   3   5      104.21       90.14      3.89 o 
   4   3   5       25.29       28.84      3.79 o 
   5   3   5        5.35        9.98      3.94 o 
   6   3   5        6.20        4.66      3.25 o 
  -7   4   5        0.03        1.58      3.78 o 
  -6   4   5        1.01        1.12      1.97 o 
  -5   4   5        0.63        3.39      1.88 o 
  -4   4   5        7.01        6.36      1.88 o 
  -3   4   5       23.22       23.47      2.56 o 
  -2   4   5        4.69        5.04      2.21 o 
  -1   4   5      146.99      136.71      4.59 o 
   0   4   5       61.80       55.68      2.66 o 
   1   4   5       39.24       43.91      2.64 o 
   2   4   5        0.73        1.58      1.06 o 
   3   4   5       87.87       99.48      4.34 o 
   4   4   5      232.42      227.54     10.14 o 
   5   4   5        0.35        5.61      5.04 o 
  -7   5   5       12.85       12.61      5.04 o 
  -6   5   5        0.65        3.20      2.20 o 
  -5   5   5        1.23       -0.30      1.74 o 
  -4   5   5       11.40       11.23      2.99 o 
  -3   5   5        3.87        2.94      1.66 o 
  -2   5   5       20.43       25.53      2.65 o 
  -1   5   5       44.75       40.65      2.60 o 
   0   5   5       70.59       62.82      2.97 o 
   1   5   5       63.45       63.65      3.08 o 
   2   5   5        4.13        4.53      1.62 o 
   3   5   5       29.45       28.03      2.83 o 
   4   5   5       16.65       12.00      3.23 o 
   5   5   5        8.19        7.09      3.34 o 
  -7   6   5        0.74        3.78      4.10 o 
  -6   6   5        4.89        6.29      2.78 o 
  -5   6   5        4.42        3.95      5.04 o 
  -4   6   5        1.02        2.00      2.20 o 
  -3   6   5       37.92       44.42      4.10 o 
  -2   6   5        7.47        6.23      1.88 o 
  -1   6   5        2.13        0.39      1.06 o 
   0   6   5        0.29       -0.19      1.14 o 
   1   6   5       37.33       29.98      2.59 o 
   2   6   5        5.23        2.68      1.78 o 
   3   6   5        1.80        2.57      2.11 o 
   4   6   5        1.05        1.26      2.52 o 
  -6   7   5        0.95       -0.48      2.56 o 
  -5   7   5        0.75        3.16      2.56 o 
  -4   7   5        0.00        0.95      2.11 o 
  -3   7   5        7.42        4.32      2.84 o 
  -2   7   5      168.95      156.40      7.34 o 
  -1   7   5        4.13        2.44      3.15 o 
   0   7   5        1.79        0.89      1.33 o 
   1   7   5        0.25       -1.10      1.34 o 
   2   7   5        3.58        4.43      2.68 o 
   3   7   5        2.68        2.93      2.21 o 
   4   7   5        0.71        4.73      5.04 o 
  -6   8   5        0.24        1.77      2.87 o 
  -5   8   5       14.21       12.86      3.54 o 
  -4   8   5       11.56        9.45      4.25 o 
  -3   8   5        1.73        1.41      3.15 o 
  -2   8   5        0.07        0.47      1.78 o 
  -1   8   5        5.55        4.53      2.11 o 
   0   8   5        0.11       -2.01      1.34 o 
   1   8   5        1.27        0.28      1.88 o 
   2   8   5        0.01       -0.87      1.88 o 
   3   8   5        7.04        7.31      2.78 o 
  -5   9   5       10.73        6.86      3.23 o 
  -4   9   5        2.14        2.05      2.67 o 
  -3   9   5        7.91        8.82      2.90 o 
  -2   9   5        8.88        9.09      2.78 o 
  -1   9   5        0.34       -2.33      2.21 o 
   0   9   5        2.92        5.67      2.45 o 
   1   9   5        0.54       -0.36      2.11 o 
   2   9   5        0.93        1.76      2.20 o 
  -4  10   5        0.56       -1.33      2.56 o 
  -3  10   5        0.27        1.73      2.67 o 
  -2  10   5        0.66       -0.95      2.23 o 
  -1  10   5        4.79        2.94      2.33 o 
   0  10   5       15.80       21.41      5.04 o 
   1  10   5        7.46        9.45      4.25 o 
   0 -12   6        4.06       10.78      3.71 o 
   1 -12   6       19.38       15.13      4.41 o 
  -1 -11   6        1.26        1.95      2.86 o 
   0 -11   6        9.86        8.66      3.25 o 
   1 -11   6        6.57        7.92      2.91 o 
   3 -11   6       21.10       22.37      5.36 o 
   4 -11   6        4.49        2.21      4.10 o 
  -3 -10   6       20.79       37.57     12.76 o 
  -2 -10   6       23.21       40.09      6.15 o 
  -1 -10   6        0.01       -1.89      2.19 o 
   0 -10   6        0.02       -0.11      4.41 o 
   1 -10   6       26.26       26.27      3.61 o 
   2 -10   6        8.48       12.23      3.62 o 
   3 -10   6       11.16       21.43      5.04 o 
   4 -10   6        5.12       10.40      4.10 o 
   5 -10   6       19.29       32.46      6.93 o 
  -3  -9   6        2.61        4.10      2.95 o 
  -2  -9   6       20.59       24.31      4.57 o 
  -1  -9   6       15.52       19.85      3.48 o 
   0  -9   6        1.21        0.38      2.10 o 
   1  -9   6       79.11       69.63      4.92 o 
   2  -9   6        6.00        1.32      2.84 o 
   3  -9   6       12.52       15.44      4.10 o 
   4  -9   6       52.50       52.31      7.25 o 
   5  -9   6       12.03       14.50      5.36 o 
   6  -9   6        0.19        5.67      4.73 o 
  -4  -8   6        1.51        0.29      2.50 o 
  -3  -8   6        1.98        1.02      2.99 o 
  -2  -8   6        2.04        6.96      2.80 o 
  -1  -8   6        1.22        2.69      2.84 o 
   0  -8   6        0.73       -1.58      1.81 o 
   1  -8   6        5.50        4.75      1.52 o 
   2  -8   6      119.44      127.80      6.30 o 
   3  -8   6       44.20       44.63      4.12 o 
   4  -8   6        4.37       -1.26      2.84 o 
   5  -8   6       19.39       18.28      5.36 o 
   6  -8   6        8.81       16.39      5.67 o 
  -5  -7   6        0.09        2.67      2.65 o 
  -4  -7   6        0.08        1.53      2.27 o 
  -3  -7   6        8.02        4.53      3.31 o 
  -2  -7   6        1.87        3.96      2.39 o 
  -1  -7   6      469.19      477.25     17.26 o 
   0  -7   6      574.44      579.10     19.93 o 
   1  -7   6       45.44       52.03      2.84 o 
   2  -7   6       58.61       59.59      4.01 o 
   3  -7   6       45.87       40.71      8.04 o 
   4  -7   6        9.65       12.92      4.73 o 
   5  -7   6        9.10       17.02      5.36 o 
   6  -7   6       50.31       82.88     10.40 o 
  -5  -6   6        2.82       -2.29      2.11 o 
  -4  -6   6      127.06      107.92      6.67 o 
  -3  -6   6       18.95       23.67      3.54 o 
  -2  -6   6       63.11       53.91      4.44 o 
  -1  -6   6       79.88       73.88      4.44 o 
   0  -6   6      276.61      268.79     10.24 o 
   1  -6   6        6.54        8.89      1.40 o 
   2  -6   6      369.60      407.12     14.50 o 
   3  -6   6      204.33      225.95     14.97 o 
   4  -6   6       16.99       20.00      3.18 o 
   5  -6   6       19.33       25.84      5.99 o 
   6  -6   6        6.22        4.41      4.41 o 
  -6  -5   6        0.00       -1.74      2.33 o 
  -5  -5   6        0.05        0.32      3.15 o 
  -4  -5   6        8.03        2.21      3.15 o 
  -3  -5   6        0.13        1.26      2.84 o 
  -2  -5   6       69.66       64.60      5.99 o 
  -1  -5   6        0.49       -0.97      1.09 o 
   0  -5   6      110.93      101.63      3.70 o 
   1  -5   6        6.93        5.26      1.11 o 
   2  -5   6      117.87      128.89      5.79 o 
   3  -5   6     1107.38     1130.99     38.76 o 
   4  -5   6      283.53      272.31     10.76 o 
   5  -5   6        0.75        0.75      2.04 o 
   6  -5   6        0.00       10.08      5.04 o 
   7  -5   6        0.27        9.14      5.36 o 
  -6  -4   6        0.11        5.04      4.10 o 
  -5  -4   6       24.67       25.90      7.72 o 
  -4  -4   6        1.94        1.69      2.20 o 
  -3  -4   6        4.86        2.17      1.88 o 
  -2  -4   6      322.71      290.65     11.13 o 
  -1  -4   6        5.61        6.31      3.62 o 
   0  -4   6      276.50      300.66      9.28 o 
   1  -4   6      141.08      156.85      7.74 o 
   2  -4   6       13.75       17.65      3.15 o 
   3  -4   6        4.47        5.36      2.52 o 
   4  -4   6      120.11      119.12      8.19 o 
   5  -4   6        1.77       -0.63      3.15 o 
   6  -4   6       12.29        9.14      4.73 o 
   7  -4   6        5.14        8.19      5.36 o 
  -6  -3   6        0.93        2.52      3.78 o 
  -5  -3   6        5.20        3.44      2.42 o 
  -4  -3   6        0.29       -1.89      1.51 o 
  -3  -3   6        4.64        3.47      1.78 o 
  -2  -3   6       80.45       78.26      4.34 o 
  -1  -3   6      125.32      116.96     11.66 o 
   0  -3   6      126.44      108.92      5.83 o 
   1  -3   6      562.69      618.85     33.56 o 
   2  -3   6       40.90       42.08      6.30 o 
   3  -3   6       49.45       52.43      3.94 o 
   4  -3   6        8.62       11.25      2.65 o 
   5  -3   6       14.28       13.28      4.10 o 
   6  -3   6       23.51        8.82      4.41 o 
  -7  -2   6        0.07       -1.89      3.78 o 
  -6  -2   6        0.20        0.00      3.47 o 
  -5  -2   6        5.68        5.96      2.56 o 
  -4  -2   6        1.45        0.26      1.88 o 
  -3  -2   6      617.14      643.07     40.49 o 
  -2  -2   6      110.16      128.33     11.50 o 
  -1  -2   6       45.82       43.33      2.87 o 
   0  -2   6       58.51       44.31      4.04 o 
   1  -2   6      223.84      234.06      6.72 o 
   2  -2   6      150.54      145.26     10.56 o 
   3  -2   6       36.50       46.66      3.63 o 
   4  -2   6       38.24       45.67      3.99 o 
   5  -2   6        5.31        5.11      2.65 o 
   6  -2   6       21.96       18.57      3.77 o 
   7  -2   6        0.64       -4.73      3.15 o 
  -7  -1   6        3.07        1.89      3.78 o 
  -6  -1   6       14.04       13.87      4.73 o 
  -5  -1   6      125.08      128.89     10.40 o 
  -4  -1   6        7.27        6.55      3.47 o 
  -3  -1   6       59.20       55.12      3.71 o 
  -2  -1   6       45.91       48.17      2.12 o 
  -1  -1   6       50.61       44.53      1.98 o 
   0  -1   6       26.21       28.91      1.82 o 
   1  -1   6      343.70      304.69      8.41 o 
   2  -1   6      108.57      118.19      5.46 o 
   3  -1   6       20.85       22.05      2.84 o 
   4  -1   6       21.99       23.80      3.32 o 
   5  -1   6       24.87       23.52      3.94 o 
   6  -1   6       17.99       15.77      3.67 o 
   7  -1   6        6.07        2.91      3.41 o 
  -7   0   6       25.26       31.51      6.62 o 
  -6   0   6       13.76       15.44      5.04 o 
  -5   0   6        2.24        2.84      2.84 o 
  -4   0   6       15.15       14.16      2.27 o 
  -3   0   6       83.01       88.61      3.85 o 
  -2   0   6      203.44      209.90      7.94 o 
  -1   0   6       39.48       43.00      2.03 o 
   0   0   6       94.76       93.47      3.97 o 
   1   0   6       12.24       14.28      1.81 o 
   2   0   6       23.41       22.70      1.67 o 
   3   0   6      163.80      174.28      7.67 o 
   4   0   6       59.39       64.59      6.15 o 
   5   0   6        5.79        3.85      2.65 o 
   6   0   6        7.72        5.74      3.32 o 
  -7   1   6       20.98       11.97      4.73 o 
  -6   1   6       94.11      101.16      9.14 o 
  -5   1   6       31.61       28.99      5.04 o 
  -4   1   6        3.01        4.41      2.52 o 
  -3   1   6        7.26        8.35      1.45 o 
  -2   1   6        0.50       -2.17      1.45 o 
  -1   1   6        3.52        3.78      1.20 o 
   0   1   6       78.29       72.80      4.83 o 
   1   1   6      447.30      433.23     19.22 o 
   2   1   6      451.49      461.94     12.59 o 
   3   1   6        0.47        3.15      1.78 o 
   4   1   6       11.14        9.71      2.56 o 
   5   1   6        0.28       -1.23      2.11 o 
   6   1   6        0.00        2.52      2.90 o 
  -7   2   6        4.57        4.73      4.10 o 
  -6   2   6       14.62        9.77      4.10 o 
  -5   2   6        0.71        0.32      2.52 o 
  -4   2   6        3.68        3.03      2.21 o 
  -3   2   6       59.64       66.21      3.71 o 
  -2   2   6     1263.27     1357.26     34.12 o 
  -1   2   6     6850.20     6836.25    217.45 o 
   0   2   6     1606.06     1551.25     38.75 o 
   1   2   6        0.15       -0.14      0.92 o 
   2   2   6      129.90      115.36      4.83 o 
   3   2   6       21.82       24.08      3.23 o 
   4   2   6       11.41       17.34      3.23 o 
   5   2   6        8.59        6.39      4.57 o 
   6   2   6        1.40        2.21      2.87 o 
  -7   3   6        0.01       -0.32      3.15 o 
  -6   3   6        0.25        0.63      2.84 o 
  -5   3   6        3.41        7.25      3.47 o 
  -4   3   6       67.00       63.57     11.03 o 
  -3   3   6       36.75       45.29      3.62 o 
  -2   3   6        0.41        0.51      1.44 o 
  -1   3   6        2.44        3.01      1.30 o 
   0   3   6       90.24       87.98      3.51 o 
   1   3   6       35.35       34.57      2.41 o 
   2   3   6        6.66        5.10      1.33 o 
   3   3   6       40.29       49.52      4.44 o 
   4   3   6      111.48      116.11      6.68 o 
   5   3   6       30.09       26.39      4.46 o 
   6   3   6        0.40       -1.92      2.56 o 
  -7   4   6        2.13        0.63      3.47 o 
  -6   4   6        0.12        0.32      3.15 o 
  -5   4   6        9.68        7.70      2.27 o 
  -4   4   6        0.96        0.50      2.99 o 
  -3   4   6        1.97       -0.36      1.44 o 
  -2   4   6        2.52        2.45      2.36 o 
  -1   4   6       40.95       38.78      3.27 o 
   0   4   6       30.92       36.03      2.48 o 
   1   4   6       30.55       31.01      2.32 o 
   2   4   6       36.37       38.23      2.78 o 
   3   4   6        9.39       18.83      3.78 o 
   4   4   6       24.79       28.44      7.41 o 
   5   4   6       36.54       29.89      4.56 o 
  -7   5   6        2.71        5.67      4.10 o 
  -6   5   6        0.73       -0.63      3.15 o 
  -5   5   6        1.07        2.26      2.11 o 
  -4   5   6       34.44       33.29      3.63 o 
  -3   5   6       18.54       17.43      2.65 o 
  -2   5   6        3.08        4.88      1.74 o 
  -1   5   6        0.49       -0.63      1.11 o 
   0   5   6       66.03       64.41      3.14 o 
   1   5   6       14.87       15.28      1.93 o 
   2   5   6        0.23        0.46      1.28 o 
   3   5   6       29.42       34.12      3.06 o 
   4   5   6        4.08        5.33      4.10 o 
   5   5   6        9.42        8.06      4.25 o 
  -6   6   6        0.01        0.29      2.33 o 
  -5   6   6        2.16        1.73      2.20 o 
  -4   6   6        1.38        2.85      2.33 o 
  -3   6   6        0.02       -0.55      1.66 o 
  -2   6   6        9.04        9.14      2.20 o 
  -1   6   6        0.21       -1.89      1.26 o 
   0   6   6       12.49       12.40      1.87 o 
   1   6   6       42.75       41.54      3.09 o 
   2   6   6        0.86       -1.14      1.28 o 
   3   6   6        6.64        7.78      2.12 o 
   4   6   6        0.46        1.26      2.84 o 
  -6   7   6        0.45       -0.49      2.78 o 
  -5   7   6        0.48       -4.35      4.57 o 
  -4   7   6       19.77       15.70      3.32 o 
  -3   7   6       23.29       18.83      3.10 o 
  -2   7   6       10.11        5.33      3.47 o 
  -1   7   6        6.83        4.79      2.52 o 
   0   7   6        2.53        3.00      1.62 o 
   1   7   6        0.24       -0.50      1.33 o 
   2   7   6        1.03        1.72      1.66 o 
   3   7   6        0.08        1.17      1.74 o 
  -5   8   6        0.13       -3.60      2.84 o 
  -4   8   6        1.52        1.40      2.27 o 
  -3   8   6        8.61       11.77      4.10 o 
  -2   8   6       11.47        9.25      4.88 o 
  -1   8   6        0.75        1.04      1.88 o 
   0   8   6        9.62        6.83      2.33 o 
   1   8   6        0.67       -2.08      1.39 o 
   2   8   6        0.17        1.29      1.77 o 
   3   8   6        3.17        6.16      2.57 o 
  -4   9   6       15.45       10.87      3.41 o 
  -3   9   6        0.43       -0.32      2.20 o 
  -2   9   6        1.07       -2.55      2.11 o 
  -1   9   6        0.82        0.95      2.23 o 
   0   9   6        3.00       -0.67      1.97 o 
   1   9   6        0.97        2.05      2.23 o 
   2   9   6        0.55        3.04      1.87 o 
  -3  10   6        0.03       -0.23      2.27 o 
  -2  10   6        3.09       12.76      3.34 o 
  -1  10   6        9.08        6.03      2.65 o 
   0  10   6        1.85        0.43      2.11 o 
  -1 -11   7        0.00       -2.13      2.43 o 
   0 -11   7       23.25       26.16      4.16 o 
   1 -11   7       17.75       28.68      7.25 o 
   4 -11   7        1.46        1.89      4.41 o 
  -2 -10   7        3.28        4.37      3.78 o 
  -1 -10   7        7.84       12.96      3.48 o 
   0 -10   7       51.58       55.21     14.34 o 
   1 -10   7       10.06       23.63      5.99 o 
   2 -10   7        0.28        1.89      4.41 o 
   3 -10   7       19.10       17.33      4.41 o 
   4 -10   7        5.48        6.93      4.41 o 
   5 -10   7        1.72        4.10      5.36 o 
  -3  -9   7        9.01       11.17      3.78 o 
  -2  -9   7        0.37        2.73      2.56 o 
  -1  -9   7        1.04       -1.00      1.66 o 
   0  -9   7        1.70        0.76      2.10 o 
   1  -9   7       90.94       79.85      5.45 o 
   2  -9   7       94.17       98.64      8.51 o 
   3  -9   7       74.32       79.41      7.25 o 
   4  -9   7       11.12       12.61      5.04 o 
   5  -9   7        4.44        3.47      4.41 o 
  -4  -8   7        0.29        1.33      2.67 o 
  -3  -8   7        2.98        0.37      2.42 o 
  -2  -8   7        0.00       -1.34      3.94 o 
  -1  -8   7       31.15       35.41      4.08 o 
   0  -8   7       45.27       62.28      9.30 o 
   1  -8   7      220.52      248.16     10.09 o 
   2  -8   7       44.34       36.06      3.78 o 
   3  -8   7       81.80       95.17      5.57 o 
   4  -8   7        5.43        9.14      4.41 o 
   5  -8   7        5.39       12.61      5.36 o 
   6  -8   7       10.29       18.59      6.30 o 
  -5  -7   7        0.18       -0.08      2.56 o 
  -4  -7   7        0.07        0.42      2.33 o 
  -3  -7   7       32.55       28.00      7.41 o 
  -2  -7   7      791.33      857.47     52.63 o 
  -1  -7   7      716.02      789.13     26.63 o 
   0  -7   7       16.27       16.72      2.73 o 
   1  -7   7      148.24      148.98      6.77 o 
   2  -7   7        0.01       -1.91      1.66 o 
   3  -7   7        2.22        1.84      2.20 o 
   4  -7   7       12.35       16.56      3.78 o 
   5  -7   7       43.06       72.16      9.14 o 
   6  -7   7        8.16        3.47      4.73 o 
  -5  -6   7        3.16        2.84      2.84 o 
  -4  -6   7       18.28       14.94      4.10 o 
  -3  -6   7        9.09       10.78      2.65 o 
  -2  -6   7      160.84      148.76      7.34 o 
  -1  -6   7      215.55      233.11      9.57 o 
   0  -6   7       19.06       19.29      2.56 o 
   1  -6   7        9.80       10.08      1.52 o 
   2  -6   7       22.96       23.46      3.00 o 
   3  -6   7      116.13      105.12      5.68 o 
   4  -6   7       13.86       12.01      3.10 o 
   5  -6   7        0.09       -0.32      3.47 o 
   6  -6   7       14.85       22.69      6.30 o 
  -6  -5   7        0.04        0.32      3.47 o 
  -5  -5   7        1.03       -0.95      3.15 o 
  -4  -5   7       15.70       23.63      5.36 o 
  -3  -5   7        0.40        3.47      3.15 o 
  -2  -5   7       58.71       70.90      7.25 o 
  -1  -5   7      139.20      135.82      9.14 o 
   0  -5   7       70.22       70.20      3.89 o 
   1  -5   7      173.88      171.74      5.55 o 
   2  -5   7        5.31        6.65      2.11 o 
   3  -5   7       92.33       87.65      5.99 o 
   4  -5   7      250.78      266.90     10.99 o 
   5  -5   7       59.17       47.38      4.92 o 
   6  -5   7        8.48       12.29      5.67 o 
  -6  -4   7        0.86        0.62      2.78 o 
  -5  -4   7       31.23       23.83      4.01 o 
  -4  -4   7        0.40        0.44      1.88 o 
  -3  -4   7       18.22       22.34      3.32 o 
  -2  -4   7       12.32       14.45      2.56 o 
  -1  -4   7      220.55      219.93      8.80 o 
   0  -4   7      102.69       96.89      8.98 o 
   1  -4   7      111.32      102.48      4.77 o 
   2  -4   7       24.15       23.63      3.78 o 
   3  -4   7        9.07       13.55      3.47 o 
   4  -4   7      141.88      138.03      9.45 o 
   5  -4   7       42.00       34.66      5.67 o 
  -6  -3   7        6.11        3.15      4.10 o 
  -5  -3   7        1.77       -3.06      3.94 o 
  -4  -3   7        3.63        2.27      2.11 o 
  -3  -3   7       11.54       16.28      2.65 o 
  -2  -3   7        0.11        0.56      2.99 o 
  -1  -3   7       44.84       46.62      4.57 o 
   0  -3   7      501.49      474.24     12.73 o 
   1  -3   7        0.12        2.28      1.44 o 
   2  -3   7        3.29        3.00      1.66 o 
   3  -3   7       99.99      106.39      8.35 o 
   4  -3   7       17.11        9.79      2.78 o 
   5  -3   7        3.03        0.63      4.41 o 
   6  -3   7        0.00        0.32      2.78 o 
  -6  -2   7        5.13        1.58      3.78 o 
  -5  -2   7        9.16        4.06      4.57 o 
  -4  -2   7       18.40       16.87      7.41 o 
  -3  -2   7       40.57       43.04      4.88 o 
  -2  -2   7        0.99        4.14      1.66 o 
  -1  -2   7        5.59        4.51      1.09 o 
   0  -2   7       55.30       53.06      2.41 o 
   1  -2   7      184.85      181.07      5.62 o 
   2  -2   7       34.36       37.33      9.30 o 
   3  -2   7        3.58        7.75      2.99 o 
   4  -2   7       69.03       65.75      4.84 o 
   5  -2   7       16.88       10.78      3.23 o 
   6  -2   7        7.84        9.49      3.41 o 
  -7  -1   7       16.22       14.50      5.36 o 
  -6  -1   7       13.13       11.03      4.73 o 
  -5  -1   7        1.20        5.99      3.78 o 
  -4  -1   7        4.81        7.05      2.11 o 
  -3  -1   7      173.42      173.95      7.54 o 
  -2  -1   7      201.42      200.03      7.98 o 
  -1  -1   7       97.70       98.41      5.77 o 
   0  -1   7      298.28      296.85      8.37 o 
   1  -1   7        0.67       -0.78      0.75 o 
   2  -1   7      165.87      169.05     10.24 o 
   3  -1   7       23.22       24.24      3.00 o 
   4  -1   7       14.17       14.07      2.87 o 
   5  -1   7       43.40       38.25      4.44 o 
   6  -1   7        1.38        1.67      2.65 o 
  -7   0   7       13.34       14.18      5.67 o 
  -6   0   7      159.73      183.72     13.87 o 
  -5   0   7      120.42      133.61     10.71 o 
  -4   0   7        0.07       -0.32      2.52 o 
  -3   0   7       22.25       15.36      4.10 o 
  -2   0   7       19.69       21.22      1.75 o 
  -1   0   7        0.02       -1.12      0.75 o 
   0   0   7       37.23       38.58      3.37 o 
   1   0   7       59.15       54.60      3.21 o 
   2   0   7       11.01        8.04      2.01 o 
   3   0   7        8.18        6.15      2.23 o 
   4   0   7        3.66        2.36      2.01 o 
   5   0   7        0.00        1.62      2.56 o 
   6   0   7       22.64       24.04      5.83 o 
  -7   1   7        6.63        6.62      4.41 o 
  -6   1   7       14.44       20.17      5.36 o 
  -5   1   7       42.29       55.78      7.25 o 
  -4   1   7        0.48       -0.32      2.52 o 
  -3   1   7        1.57        0.37      0.96 o 
  -2   1   7      143.55      153.63      8.58 o 
  -1   1   7      149.59      144.36      4.94 o 
   0   1   7        9.89       10.39      2.75 o 
   1   1   7       58.78       63.31      2.96 o 
   2   1   7       89.59       95.58      5.13 o 
   3   1   7        4.93        5.67      2.23 o 
   4   1   7       18.31       15.61      3.12 o 
   5   1   7        0.98       -0.57      2.84 o 
   6   1   7        0.80       -0.92      3.78 o 
  -7   2   7        1.02        2.52      3.78 o 
  -6   2   7        1.10       -1.58      2.84 o 
  -5   2   7        2.97        1.58      2.84 o 
  -4   2   7        0.81       -0.63      2.21 o 
  -3   2   7       36.01       42.12      3.09 o 
  -2   2   7      157.36      176.15      7.50 o 
  -1   2   7      213.09      223.96      6.95 o 
   0   2   7      166.37      171.85      5.63 o 
   1   2   7        0.03        0.32      1.02 o 
   2   2   7       21.37       25.65      2.63 o 
   3   2   7        2.80       -1.81      1.66 o 
   4   2   7       10.60       16.40      3.23 o 
   5   2   7        0.34        3.83      2.87 o 
   6   2   7        3.40        3.11      3.47 o 
  -7   3   7        1.03       -0.63      3.15 o 
  -6   3   7        0.51        3.47      3.47 o 
  -5   3   7       27.26       23.95      5.36 o 
  -4   3   7        3.02        2.37      1.88 o 
  -3   3   7        5.90        0.95      1.51 o 
  -2   3   7        1.33        1.96      1.20 o 
  -1   3   7       59.48       64.35      2.95 o 
   0   3   7        6.82        7.21      1.51 o 
   1   3   7        1.64        1.72      1.09 o 
   2   3   7        0.24       -1.44      0.96 o 
   3   3   7        4.23        2.71      2.20 o 
   4   3   7       69.81       70.36      5.79 o 
   5   3   7        9.30        8.49      3.45 o 
  -6   4   7        0.83        0.32      3.47 o 
  -5   4   7       33.00       33.09      5.99 o 
  -4   4   7       33.74       24.64      6.62 o 
  -3   4   7       33.65       28.41      3.18 o 
  -2   4   7        1.45        2.05      1.56 o 
  -1   4   7        1.02        1.59      1.14 o 
   0   4   7        3.01        2.67      1.33 o 
   1   4   7       11.56       14.59      1.90 o 
   2   4   7       19.26       19.32      2.21 o 
   3   4   7        0.67        4.03      2.11 o 
   4   4   7        1.13        2.75      2.68 o 
   5   4   7       14.84       14.05      3.67 o 
  -6   5   7        1.46        1.26      3.47 o 
  -5   5   7        0.30        1.10      2.01 o 
  -4   5   7        8.66        7.67      3.47 o 
  -3   5   7        4.44        3.78      2.01 o 
  -2   5   7        0.23       -1.37      1.28 o 
  -1   5   7       15.47       19.04      2.17 o 
   0   5   7      101.16      104.36      4.36 o 
   1   5   7       26.45       30.17      2.62 o 
   2   5   7       10.46       12.54      3.06 o 
   3   5   7       10.62       16.08      3.32 o 
   4   5   7       32.30       36.72      4.79 o 
  -6   6   7        0.05        5.04      4.10 o 
  -5   6   7        0.34        0.28      2.21 o 
  -4   6   7        1.61        0.41      1.88 o 
  -3   6   7        1.41        1.10      1.78 o 
  -2   6   7       12.30       21.43      4.73 o 
  -1   6   7        4.10        4.32      2.20 o 
   0   6   7        2.93        4.12      1.55 o 
   1   6   7       75.10       78.13      4.15 o 
   2   6   7        9.33        7.88      1.87 o 
   3   6   7        1.38        1.91      2.33 o 
   4   6   7        1.56       -0.55      2.56 o 
  -5   7   7        1.32       -2.57      2.33 o 
  -4   7   7        9.13        7.41      2.90 o 
  -3   7   7        0.03        3.18      3.78 o 
  -2   7   7        2.10        0.95      2.01 o 
  -1   7   7        1.93        4.28      2.33 o 
   0   7   7        1.07        2.35      1.97 o 
   1   7   7        0.10        1.76      1.55 o 
   2   7   7        0.04        0.72      1.74 o 
   3   7   7        1.10       -0.74      2.33 o 
  -5   8   7        1.73        1.40      2.78 o 
  -4   8   7       12.12       10.30      3.62 o 
  -3   8   7       23.99       23.16      3.79 o 
  -2   8   7       15.21       10.90      3.15 o 
  -1   8   7        0.12        0.25      1.97 o 
   0   8   7        0.47       -0.07      2.05 o 
   1   8   7        0.00       -0.83      1.55 o 
   2   8   7        0.83        3.19      1.90 o 
  -4   9   7        0.03       -1.44      2.15 o 
  -3   9   7        0.13       -2.52      2.23 o 
  -2   9   7        2.75        5.55      2.73 o 
  -1   9   7        2.37        0.79      2.45 o 
   0   9   7        0.08        1.82      2.11 o 
   1   9   7        1.11        2.21      2.67 o 
  -1 -11   8       22.88       30.78     18.44 o 
   0 -11   8       12.43       15.96      3.78 o 
   1 -11   8       24.83       28.36      6.93 o 
  -2 -10   8        1.15        0.84      3.31 o 
  -1 -10   8        9.31       13.31      3.55 o 
   0 -10   8       11.52       11.15      3.09 o 
   1 -10   8       35.02       36.55      6.93 o 
   2 -10   8        8.31        8.51      5.36 o 
   4 -10   8       19.87       29.62      6.30 o 
  -3  -9   8        0.51        0.45      2.50 o 
  -2  -9   8        0.00        1.12      4.10 o 
  -1  -9   8        8.27        7.77      2.95 o 
   0  -9   8       34.37       33.88      7.25 o 
   1  -9   8        0.01        2.52      4.41 o 
   2  -9   8        7.86       12.29      4.73 o 
   3  -9   8       38.62       46.88      4.76 o 
   4  -9   8        3.00        0.95      3.78 o 
   5  -9   8       28.18       53.89      8.51 o 
  -4  -8   8        3.88        5.74      4.41 o 
  -3  -8   8       13.40       14.30      3.63 o 
  -2  -8   8        0.00       -1.39      2.10 o 
  -1  -8   8        2.06        5.62      3.15 o 
   0  -8   8       56.00       46.46      5.04 o 
   1  -8   8       28.46       34.35      5.99 o 
   2  -8   8        2.70        4.73      3.47 o 
   3  -8   8        1.06        3.62      2.45 o 
   4  -8   8        8.02       15.44      5.04 o 
   5  -8   8        6.56       11.03      5.36 o 
  -4  -7   8        0.01       -0.59      2.27 o 
  -3  -7   8        0.26       -1.02      1.97 o 
  -2  -7   8       79.12       88.14     15.44 o 
  -1  -7   8      119.89      134.45      7.00 o 
   0  -7   8       11.25        8.71      2.42 o 
   1  -7   8       58.43       48.53      6.30 o 
   2  -7   8      136.60      137.68      6.57 o 
   3  -7   8       54.91       50.85      5.67 o 
   4  -7   8        4.69        4.42      2.73 o 
   5  -7   8        6.89       10.40      5.36 o 
   6  -7   8        0.30       -1.89      4.10 o 
  -5  -6   8        6.04        9.66      3.25 o 
  -4  -6   8        0.29        0.38      2.10 o 
  -3  -6   8       21.04       25.61      3.77 o 
  -2  -6   8       35.74       35.85      5.67 o 
  -1  -6   8        0.03       -0.69      1.66 o 
   0  -6   8       81.41       83.87      4.76 o 
   1  -6   8       15.04       10.71      3.47 o 
   2  -6   8        1.48       -0.67      3.15 o 
   3  -6   8      151.27      179.56     11.19 o 
   4  -6   8      103.85      112.87      6.32 o 
   5  -6   8        2.92        8.19      5.04 o 
   6  -6   8        2.64        1.89      4.41 o 
  -5  -5   8       13.22        9.45      4.41 o 
  -4  -5   8       15.24       19.64      4.73 o 
  -3  -5   8       11.09       10.43      7.88 o 
  -2  -5   8        0.02        1.89      2.84 o 
  -1  -5   8        3.46        9.45      3.15 o 
   0  -5   8        3.55        6.46      1.74 o 
   1  -5   8        6.07        6.10      1.88 o 
   2  -5   8        0.03       -1.91      1.74 o 
   3  -5   8       84.29       89.66      5.33 o 
   4  -5   8      106.63      116.79      6.45 o 
   5  -5   8       35.61       39.70      4.62 o 
   6  -5   8       12.94       15.76      5.99 o 
  -6  -4   8        2.82        9.45      5.36 o 
  -5  -4   8       13.86       16.49      3.71 o 
  -4  -4   8       23.95       29.08      3.89 o 
  -3  -4   8       21.25       26.72      3.54 o 
  -2  -4   8       22.67       22.89      3.10 o 
  -1  -4   8      220.35      210.48     14.81 o 
   0  -4   8      147.48      144.96      9.14 o 
   1  -4   8      225.72      218.38     12.29 o 
   2  -4   8      165.86      158.31      7.02 o 
   3  -4   8      333.21      330.98     12.70 o 
   4  -4   8      232.52      233.99     11.19 o 
   5  -4   8       14.05        4.73      4.10 o 
  -6  -3   8        2.05       -4.41      3.15 o 
  -5  -3   8       11.64       13.91      3.45 o 
  -4  -3   8        0.01        0.02      2.11 o 
  -3  -3   8        1.50        0.24      2.21 o 
  -2  -3   8       39.15       36.99      8.98 o 
  -1  -3   8       29.63       28.06      2.90 o 
   0  -3   8      870.32      881.12     22.73 o 
   1  -3   8      551.51      558.86     26.31 o 
   2  -3   8        0.24        0.92      1.44 o 
   3  -3   8        3.75        2.77      2.11 o 
   4  -3   8       87.63       89.23      5.97 o 
   5  -3   8        0.38       -1.62      2.33 o 
   6  -3   8        0.13        1.88      7.72 o 
  -6  -2   8        1.40        1.89      3.78 o 
  -5  -2   8        7.70        6.93      4.41 o 
  -4  -2   8        0.34        0.02      1.88 o 
  -3  -2   8        0.37        0.21      1.66 o 
  -2  -2   8        4.48        5.71      1.88 o 
  -1  -2   8       93.74       93.76      4.79 o 
   0  -2   8       23.93       26.17      4.39 o 
   1  -2   8       57.79       52.41      3.62 o 
   2  -2   8      163.15      160.27      7.41 o 
   3  -2   8       19.95       17.98      2.87 o 
   4  -2   8        4.27        4.56      2.56 o 
   5  -2   8        6.84        3.79      2.99 o 
   6  -2   8       13.17        8.51      3.34 o 
  -6  -1   8        1.16       -2.84      3.47 o 
  -5  -1   8        4.29       19.85      5.04 o 
  -4  -1   8       46.86       37.54      3.86 o 
  -3  -1   8       92.59       93.08      5.07 o 
  -2  -1   8        7.39        8.73      1.97 o 
  -1  -1   8       18.43       18.35      1.97 o 
   0  -1   8       48.33       45.85      2.86 o 
   1  -1   8        1.58       -0.53      1.44 o 
   2  -1   8       25.91       29.79      3.10 o 
   3  -1   8        2.10        2.05      2.01 o 
   4  -1   8        6.06        2.81      2.42 o 
   5  -1   8        4.88        2.71      2.56 o 
   6  -1   8       16.24       16.94      3.89 o 
  -6   0   8        1.12        9.77      4.41 o 
  -5   0   8        0.08        1.58      3.15 o 
  -4   0   8       29.51       25.21      5.04 o 
  -3   0   8      101.77      106.79      5.37 o 
  -2   0   8      120.97      109.24      5.33 o 
  -1   0   8       10.94       11.79      1.89 o 
   0   0   8        7.10        7.61      1.46 o 
   1   0   8      172.42      193.09      6.24 o 
   2   0   8        0.39        0.16      1.28 o 
   3   0   8        0.47        0.16      1.78 o 
   4   0   8        9.68        7.74      3.78 o 
   5   0   8       23.01       29.27      4.34 o 
   6   0   8        0.37       -2.31      3.47 o 
  -6   1   8        3.65        2.21      3.47 o 
  -5   1   8        1.62       -0.63      2.84 o 
  -4   1   8        0.18        1.89      2.84 o 
  -3   1   8        0.02       -0.23      1.51 o 
  -2   1   8       10.10        8.38      1.56 o 
  -1   1   8        1.32        1.91      1.20 o 
   0   1   8        6.01        6.22      1.69 o 
   1   1   8      277.87      263.59      8.06 o 
   2   1   8       88.60       90.07      5.13 o 
   3   1   8       26.28       24.36      3.45 o 
   4   1   8        0.43       -0.47      2.36 o 
   5   1   8        0.47        2.86      2.73 o 
   6   1   8        2.48        5.67      3.57 o 
  -6   2   8       15.08       15.13      5.04 o 
  -5   2   8        0.01        2.52      3.15 o 
  -4   2   8        1.04        0.95      2.52 o 
  -3   2   8        0.09        1.31      1.44 o 
  -2   2   8        3.02        4.73      1.37 o 
  -1   2   8       48.71       45.24      3.08 o 
   0   2   8       75.04       92.21      9.18 o 
   1   2   8       30.57       36.35      4.51 o 
   2   2   8       33.59       38.98      7.41 o 
   3   2   8       44.53       45.07      4.46 o 
   4   2   8        0.07        0.63      2.84 o 
   5   2   8        8.53       15.45      3.89 o 
  -6   3   8        0.81        2.52      3.15 o 
  -5   3   8        1.56        2.21      2.84 o 
  -4   3   8        8.31        8.19      3.78 o 
  -3   3   8        0.23       -0.63      1.56 o 
  -2   3   8        0.24       -0.16      1.56 o 
  -1   3   8       89.00       92.45      5.25 o 
   0   3   8       61.25       54.18      2.90 o 
   1   3   8       26.23       28.81      2.53 o 
   2   3   8        0.50        2.05      1.78 o 
   3   3   8        1.18       -1.05      3.78 o 
   4   3   8        6.06        6.40      2.87 o 
   5   3   8        2.53        4.25      3.12 o 
  -6   4   8        0.58        1.58      3.15 o 
  -5   4   8        1.35       -1.89      2.52 o 
  -4   4   8       38.32       35.83     14.97 o 
  -3   4   8       28.64       25.28      3.31 o 
  -2   4   8       12.90       10.31      2.50 o 
  -1   4   8        5.31        2.64      1.43 o 
   0   4   8        5.73        3.58      1.52 o 
   1   4   8        3.32        3.47      1.66 o 
   2   4   8        5.70        6.02      2.42 o 
   3   4   8       11.91       12.92      3.12 o 
   4   4   8        2.12        6.02      3.31 o 
  -6   5   8        0.14        2.84      4.10 o 
  -5   5   8        0.00        1.26      2.84 o 
  -4   5   8        0.10       -0.14      1.97 o 
  -3   5   8       12.27       17.59      2.95 o 
  -2   5   8       11.71       13.61      2.78 o 
  -1   5   8        0.54       -0.16      1.78 o 
   0   5   8        0.30       -0.15      1.25 o 
   1   5   8        0.04        0.52      1.39 o 
   2   5   8        2.51        7.09      2.45 o 
   3   5   8       55.98       73.15      6.62 o 
   4   5   8       13.83       18.38      3.99 o 
  -5   6   8        0.02       -1.42      2.23 o 
  -4   6   8        0.91        0.16      2.23 o 
  -3   6   8        0.00        0.55      2.11 o 
  -2   6   8        2.00        2.15      1.88 o 
  -1   6   8        4.14        5.55      2.33 o 
   0   6   8        9.27       11.18      2.06 o 
   1   6   8        0.15        2.10      1.58 o 
   2   6   8        9.42       10.22      3.00 o 
   3   6   8        8.30       10.18      3.23 o 
  -5   7   8        0.59        1.96      2.50 o 
  -4   7   8        2.11       -0.57      3.15 o 
  -3   7   8        4.35        2.84      2.45 o 
  -2   7   8        0.64       -0.51      2.11 o 
  -1   7   8        1.90       -0.91      1.97 o 
   0   7   8        2.25        1.58      2.01 o 
   1   7   8        4.20        6.12      1.98 o 
   2   7   8        0.82        2.09      2.99 o 
  -4   8   8        0.04       -0.79      2.65 o 
  -3   8   8       17.54       15.69      3.41 o 
  -2   8   8       17.39       13.75      3.47 o 
  -1   8   8        1.73       -2.95      1.97 o 
   0   8   8        1.37       -1.42      2.01 o 
   1   8   8        0.03        1.73      2.23 o 
  -3   9   8        0.00        0.85      2.56 o 
  -2   9   8        0.01       -0.38      2.56 o 
  -1   9   8        0.07       -1.60      4.25 o 
   0   9   8        0.12       -1.75      2.20 o 
   0 -11   9        0.09        0.00      5.36 o 
   1 -11   9       33.90       37.82      7.88 o 
   2 -11   9        5.16        9.14      6.30 o 
  -2 -10   9        0.28        3.16      2.86 o 
  -1 -10   9        6.07        8.82      3.41 o 
   0 -10   9        8.39       11.03      5.67 o 
   1 -10   9       12.16        7.88      5.36 o 
   2 -10   9       25.98       23.95      6.30 o 
  -3  -9   9       18.73       18.82      4.01 o 
  -2  -9   9        6.75        7.41      5.20 o 
  -1  -9   9        1.56       -0.03      2.33 o 
   0  -9   9       16.26       21.74      5.67 o 
   1  -9   9        2.66        4.73      4.41 o 
   2  -9   9       17.92       13.87      5.04 o 
   3  -9   9        2.35        4.10      4.41 o 
   4  -9   9       11.05       12.29      4.73 o 
  -3  -8   9        1.28        3.10      2.73 o 
  -2  -8   9        3.78        5.44      2.80 o 
  -1  -8   9       32.25       34.69      4.31 o 
   0  -8   9       26.57       24.26      5.67 o 
   1  -8   9       29.38       19.85      5.04 o 
   2  -8   9        5.43        5.99      4.10 o 
   3  -8   9        2.77        5.96      2.78 o 
   4  -8   9       52.95       75.32      9.14 o 
   5  -8   9        0.34        0.32      5.04 o 
  -4  -7   9        0.27        1.22      2.33 o 
  -3  -7   9        2.38        5.33      3.31 o 
  -2  -7   9        0.57        0.76      2.10 o 
  -1  -7   9        0.07        2.51      2.20 o 
   0  -7   9        1.52        1.80      1.86 o 
   1  -7   9       43.62       26.16      5.04 o 
   2  -7   9       73.67       51.68      6.62 o 
   3  -7   9        6.18        7.76      2.87 o 
   4  -7   9       15.60       13.62      7.09 o 
   5  -7   9        0.71        0.95      4.41 o 
  -5  -6   9        0.03        4.41      4.41 o 
  -4  -6   9        0.70        3.47      3.78 o 
  -3  -6   9        3.62        3.47      3.47 o 
  -2  -6   9       64.26       76.67      5.52 o 
  -1  -6   9      398.02      341.60     18.91 o 
   0  -6   9      106.37      115.94      5.88 o 
   1  -6   9       17.12       17.65      4.10 o 
   2  -6   9       38.51       34.00      7.72 o 
   3  -6   9       11.91        9.90      6.78 o 
   4  -6   9        0.97        3.62      2.45 o 
   5  -6   9       29.90       41.53     10.87 o 
   6  -6   9       14.04       16.39      5.99 o 
  -5  -5   9       17.27       11.43      3.78 o 
  -4  -5   9       60.50       68.10      6.12 o 
  -3  -5   9        7.41       11.55      5.36 o 
  -2  -5   9       27.95       43.05      8.04 o 
  -1  -5   9       73.02       78.15      6.93 o 
   0  -5   9       12.31        8.33      3.47 o 
   1  -5   9       17.43       17.02      4.10 o 
   2  -5   9      209.65      228.17     10.56 o 
   3  -5   9        2.59       -1.26      3.15 o 
   4  -5   9        6.60        7.56      3.78 o 
   5  -5   9       18.88       15.43      3.67 o 
   6  -5   9        0.02       12.92      5.67 o 
  -5  -4   9        0.32        4.42      3.00 o 
  -4  -4   9        5.74        7.88      3.12 o 
  -3  -4   9       11.35       13.30      3.00 o 
  -2  -4   9        6.05        7.69      2.56 o 
  -1  -4   9        9.55        7.21      6.15 o 
   0  -4   9       13.35       14.04      2.33 o 
   1  -4   9        3.69        2.52      2.52 o 
   2  -4   9      254.58      265.81     10.47 o 
   3  -4   9      394.58      393.07     14.70 o 
   4  -4   9        4.97        1.73      2.45 o 
   5  -4   9        0.37       -3.50      2.33 o 
   6  -4   9        0.38       -2.84      4.10 o 
  -6  -3   9        1.04        5.36      4.41 o 
  -5  -3   9        4.84        8.90      3.18 o 
  -4  -3   9        1.50        0.80      2.42 o 
  -3  -3   9       30.13       24.20      3.41 o 
  -2  -3   9       28.44       27.86      3.23 o 
  -1  -3   9       16.40       15.11      3.78 o 
   0  -3   9       80.76       82.21      4.56 o 
   1  -3   9        0.18        0.00      2.05 o 
   2  -3   9        8.45        7.49      2.33 o 
   3  -3   9       19.23       19.23      3.34 o 
   4  -3   9        9.56       14.93      4.73 o 
   5  -3   9        1.02        3.20      3.78 o 
   6  -3   9        6.69        7.37      3.54 o 
  -6  -2   9        0.01       -0.32      2.84 o 
  -5  -2   9        1.14       -1.89      3.15 o 
  -4  -2   9        0.70        3.02      3.31 o 
  -3  -2   9        2.71        3.20      2.04 o 
  -2  -2   9        0.13        0.63      1.56 o 
  -1  -2   9        8.34       10.67      2.23 o 
   0  -2   9      146.93      137.76      5.14 o 
   1  -2   9       71.27       70.92      4.12 o 
   2  -2   9        3.81        5.92      2.11 o 
   3  -2   9       24.19       23.57      3.41 o 
   4  -2   9        0.29       -1.72      2.20 o 
   5  -2   9       18.81       14.04      3.63 o 
   6  -2   9        0.53        0.77      3.47 o 
  -6  -1   9        0.31       -1.26      3.47 o 
  -5  -1   9        1.48        1.58      3.15 o 
  -4  -1   9       55.99       51.05      7.25 o 
  -3  -1   9      162.00      177.41     13.87 o 
  -2  -1   9        2.12        1.10      1.74 o 
  -1  -1   9        4.37        4.88      1.78 o 
   0  -1   9        7.93        7.18      1.54 o 
   1  -1   9       98.59      101.29     10.08 o 
   2  -1   9        2.38        0.38      1.66 o 
   3  -1   9       38.65       44.96      7.41 o 
   4  -1   9        0.00        0.05      2.33 o 
   5  -1   9        2.67        0.47      2.65 o 
   6  -1   9        6.16        2.36      3.34 o 
  -6   0   9       25.71       30.57      6.62 o 
  -5   0   9        8.72        5.99      3.78 o 
  -4   0   9        0.26        5.04      3.78 o 
  -3   0   9        4.13        3.10      2.36 o 
  -2   0   9        4.82        6.39      2.11 o 
  -1   0   9       12.48       12.04      2.14 o 
   0   0   9        9.86       15.99      1.87 o 
   1   0   9       12.69       13.36      2.45 o 
   2   0   9       67.33       66.15      6.93 o 
   3   0   9        1.47        2.14      3.47 o 
   4   0   9        3.06        2.52      2.56 o 
   5   0   9        0.14        4.86      3.23 o 
  -6   1   9        1.20        2.21      3.47 o 
  -5   1   9        1.58        0.32      3.47 o 
  -4   1   9        2.98        5.04      3.78 o 
  -3   1   9       27.86       28.68      5.04 o 
  -2   1   9        2.17        1.11      1.66 o 
  -1   1   9       16.49       18.44      3.01 o 
   0   1   9        2.18        1.29      1.33 o 
   1   1   9        2.69        1.42      1.78 o 
   2   1   9       22.99       23.29      3.32 o 
   3   1   9       49.69       50.76      4.76 o 
   4   1   9        0.21       -0.09      2.42 o 
   5   1   9        0.10        2.26      2.78 o 
  -6   2   9       22.20       18.28      5.36 o 
  -5   2   9        1.36        5.99      4.10 o 
  -4   2   9        0.21        1.26      2.84 o 
  -3   2   9        0.77        6.93      3.47 o 
  -2   2   9        0.18       -1.11      1.33 o 
  -1   2   9       10.53       19.58      3.50 o 
   0   2   9       41.04       48.92      3.09 o 
   1   2   9      137.44      144.44      6.79 o 
   2   2   9       11.78       12.90      2.87 o 
   3   2   9        0.62       -0.95      2.01 o 
   4   2   9        0.71        2.30      2.87 o 
   5   2   9        0.21        2.38      3.78 o 
  -6   3   9        3.79        7.25      4.10 o 
  -5   3   9        0.12        2.52      3.78 o 
  -4   3   9        1.38        3.47      3.47 o 
  -3   3   9       57.36       54.20      6.93 o 
  -2   3   9      513.02      538.67     18.78 o 
  -1   3   9      682.03      697.55     20.76 o 
   0   3   9       10.33       12.38      1.98 o 
   1   3   9        9.80       13.19      2.56 o 
   2   3   9        0.81        0.07      3.15 o 
   3   3   9        0.25        0.90      2.33 o 
   4   3   9        0.09        0.96      2.65 o 
  -6   4   9        0.14        1.89      3.47 o 
  -5   4   9        5.17        2.84      4.10 o 
  -4   4   9        4.59        4.73      3.78 o 
  -3   4   9        1.80        1.10      2.01 o 
  -2   4   9        2.80        1.48      2.20 o 
  -1   4   9       13.77       14.14      2.17 o 
   0   4   9        0.91        1.61      1.57 o 
   1   4   9        4.10        5.04      1.69 o 
   2   4   9        1.31       -2.25      2.84 o 
   3   4   9       29.25       44.78      4.90 o 
   4   4   9       17.11       24.73      7.41 o 
  -5   5   9        1.09       -0.95      3.47 o 
  -4   5   9        1.40        0.32      3.78 o 
  -3   5   9        0.26       -2.84      1.89 o 
  -2   5   9        2.61        2.68      2.23 o 
  -1   5   9        1.96        2.84      2.23 o 
   0   5   9        1.62        2.62      1.57 o 
   1   5   9        5.79        7.26      1.98 o 
   2   5   9        7.42       15.95      4.10 o 
   3   5   9        1.15        2.66      2.56 o 
  -5   6   9        4.31        7.25      4.41 o 
  -4   6   9        1.30        4.10      3.62 o 
  -3   6   9        1.84       -0.40      2.11 o 
  -2   6   9        0.20        0.63      3.15 o 
  -1   6   9        3.85        6.15      2.67 o 
   0   6   9        0.55       -1.42      2.01 o 
   1   6   9        1.62        1.95      1.74 o 
   2   6   9        2.68        2.95      3.94 o 
   3   6   9        2.91        7.13      3.15 o 
  -4   7   9        0.52       -2.71      2.20 o 
  -3   7   9        0.00        0.00      2.23 o 
  -2   7   9        0.06       -0.62      2.99 o 
  -1   7   9        2.38        0.86      2.33 o 
   0   7   9        7.91        8.74      3.00 o 
   1   7   9        0.49       -0.42      1.84 o 
   2   7   9        1.44        3.23      3.31 o 
  -3   8   9        3.28        5.98      3.10 o 
  -2   8   9        0.07       -0.80      2.42 o 
  -1   8   9        0.12       -2.10      4.41 o 
   0   8   9        0.00        3.52      2.56 o 
  -1 -10  10        3.96       -2.52      4.73 o 
   0 -10  10       25.21       23.95      6.62 o 
   1 -10  10       18.70       11.03      5.36 o 
   2 -10  10       33.27       21.11      5.99 o 
   3 -10  10        3.72        0.95      4.73 o 
  -2  -9  10        2.80        2.91      2.95 o 
  -1  -9  10       16.53       32.24      5.36 o 
   0  -9  10       27.90       18.91      5.67 o 
   1  -9  10        0.01        0.32      4.10 o 
   2  -9  10        8.60        5.04      4.41 o 
   3  -9  10        0.82        3.15      4.41 o 
  -3  -8  10        2.41        1.15      2.99 o 
  -2  -8  10        1.07        1.93      2.50 o 
  -1  -8  10        0.23        0.06      2.33 o 
   0  -8  10       15.66       14.18      5.04 o 
   1  -8  10       77.80       42.54      6.62 o 
   2  -8  10       62.88       50.42      6.93 o 
   3  -8  10       38.17       23.00      5.36 o 
   4  -8  10        3.50        5.05      3.10 o 
  -4  -7  10        0.81       -0.29      2.33 o 
  -3  -7  10        0.31       -0.43      2.84 o 
  -2  -7  10        4.21        4.79      2.62 o 
  -1  -7  10        2.07        0.13      2.10 o 
   1  -7  10       65.02       39.08      5.99 o 
   2  -7  10       29.61       27.10      5.36 o 
   3  -7  10       27.33       20.17      5.04 o 
   4  -7  10        0.88        0.57      3.15 o 
   5  -7  10        4.80        1.26      4.41 o 
  -4  -6  10        1.15       -2.21      3.78 o 
  -3  -6  10      111.21      110.30     10.08 o 
  -1  -6  10       61.08       59.45     11.34 o 
   0  -6  10       19.85       25.53      5.04 o 
   1  -6  10       31.53       25.21      5.04 o 
   2  -6  10        1.45       -1.58      3.15 o 
   3  -6  10        2.07        1.73      2.23 o 
   4  -6  10       22.11       24.20      4.08 o 
   5  -6  10        1.85        5.73      3.23 o 
  -5  -5  10        3.17        1.10      2.90 o 
  -4  -5  10        3.06        1.16      3.31 o 
  -3  -5  10       11.57        9.14      2.90 o 
  -2  -5  10      110.82      125.74     10.08 o 
  -1  -5  10       41.64       43.17      5.99 o 
   0  -5  10        0.70        1.58      2.84 o 
   1  -5  10       14.75        8.19      3.78 o 
   2  -5  10       18.75       14.81      4.41 o 
   3  -5  10       43.64       38.76      5.99 o 
   4  -5  10        0.34       -2.21      3.47 o 
   5  -5  10        2.34        2.52      4.41 o 
  -5  -4  10        1.59        4.25      2.99 o 
  -4  -4  10        3.50        2.36      2.90 o 
  -3  -4  10        1.74        4.55      2.56 o 
  -2  -4  10       22.97       16.42      3.00 o 
  -1  -4  10       20.14       17.96      3.00 o 
   0  -4  10       20.69       14.18      3.78 o 
   1  -4  10       45.56       42.23      5.36 o 
   2  -4  10        7.49       15.22      5.67 o 
   3  -4  10       92.09       90.86      5.78 o 
   4  -4  10       75.37       64.37      5.78 o 
   5  -4  10        0.91       -0.84      2.73 o 
  -5  -3  10        5.33        2.21      4.10 o 
  -4  -3  10        5.26        6.78      2.90 o 
  -3  -3  10        0.10        2.55      2.11 o 
  -2  -3  10        3.98        2.82      2.04 o 
  -1  -3  10       81.42       86.99      5.13 o 
   0  -3  10       23.59       28.68      4.73 o 
   1  -3  10       27.09       32.42      3.23 o 
   2  -3  10        0.11       -0.07      2.21 o 
   3  -3  10        4.70        3.47      2.45 o 
   4  -3  10       64.48       56.85      5.56 o 
   5  -3  10        0.16       -1.42      2.78 o 
  -5  -2  10        1.45        0.32      3.47 o 
  -4  -2  10        0.58        2.42      2.33 o 
  -3  -2  10        0.05        0.79      3.94 o 
  -2  -2  10        2.20        2.52      2.01 o 
  -1  -2  10       16.41       14.24      2.67 o 
   0  -2  10       23.07       18.28      3.78 o 
   1  -2  10        6.67        7.91      2.20 o 
   2  -2  10        0.38        0.20      1.81 o 
   3  -2  10       32.79       35.51      4.22 o 
   4  -2  10        0.37        1.58      6.30 o 
   5  -2  10        0.65       -1.30      2.78 o 
  -6  -1  10        0.00        0.32      3.78 o 
  -5  -1  10        5.70       10.40      5.04 o 
  -4  -1  10        8.97        6.30      3.78 o 
  -3  -1  10        0.08       -0.41      1.88 o 
  -2  -1  10        2.26        1.10      3.31 o 
  -1  -1  10       17.10       17.87      2.67 o 
   0  -1  10       17.63       18.09      2.56 o 
   1  -1  10       51.92       51.58      4.23 o 
   2  -1  10        0.89       -0.28      1.97 o 
   3  -1  10       13.98       15.61      5.51 o 
   4  -1  10       14.10       16.97      3.77 o 
   5  -1  10        3.01        1.14      4.88 o 
  -6   0  10        0.99        3.47      4.10 o 
  -5   0  10        0.57        0.32      3.47 o 
  -4   0  10        7.90        8.51      4.41 o 
  -3   0  10       44.71       54.52      4.53 o 
  -2   0  10        8.24        9.73      2.50 o 
  -1   0  10       38.12       39.66      5.83 o 
   0   0  10        3.82        4.12      1.51 o 
   1   0  10        3.69        1.72      4.41 o 
   2   0  10       29.10       35.03      4.57 o 
   3   0  10        1.07        2.30      2.56 o 
   4   0  10        2.48        4.15      3.47 o 
   5   0  10        7.35        5.25      7.88 o 
  -5   1  10        8.96        8.82      4.41 o 
  -4   1  10        0.04       -0.63      2.84 o 
  -3   1  10        0.93        1.26      2.84 o 
  -2   1  10        3.02       -1.92      2.11 o 
  -1   1  10        3.60        1.91      1.55 o 
   0   1  10        0.16        1.02      1.51 o 
   1   1  10        6.27        6.46      3.31 o 
   2   1  10        7.83        6.30      3.15 o 
   3   1  10        0.27        0.63      2.45 o 
   4   1  10        0.05        0.63      2.67 o 
   5   1  10        3.77       -0.67      5.99 o 
  -6   2  10        6.54       10.40      5.04 o 
  -5   2  10        4.58        2.52      3.47 o 
  -4   2  10        0.47        7.25      4.41 o 
  -3   2  10        5.86        4.73      3.78 o 
  -2   2  10       58.48       57.67      7.25 o 
  -1   2  10        2.57        1.60      1.67 o 
   0   2  10        0.10       -0.89      1.37 o 
   1   2  10       12.20       19.26      3.10 o 
   2   2  10        1.22        0.32      2.23 o 
   3   2  10        0.00       -2.28      5.51 o 
   4   2  10        0.04       -2.21      2.45 o 
  -5   3  10        0.71       -0.63      3.47 o 
  -4   3  10        0.69        0.63      3.15 o 
  -3   3  10       27.78       39.39      6.62 o 
  -2   3  10        2.74        3.04      2.99 o 
  -1   3  10       69.77       68.40      3.84 o 
   0   3  10       24.54       23.51      2.65 o 
   1   3  10        1.55        0.96      2.05 o 
   2   3  10        0.78        0.44      2.20 o 
   3   3  10        0.71        2.96      2.78 o 
   4   3  10        2.60        1.56      2.78 o 
  -5   4  10        2.21       -2.84      3.15 o 
  -4   4  10        2.71        1.89      3.78 o 
  -3   4  10        0.94       -0.95      2.84 o 
  -2   4  10        4.81        5.70      3.47 o 
  -1   4  10        3.06        5.21      3.47 o 
   0   4  10        0.00        0.29      1.43 o 
   1   4  10        0.01        1.42      2.36 o 
   2   4  10        1.47        5.38      3.47 o 
   3   4  10        3.10        2.05      2.90 o 
  -5   5  10        6.45        3.78      3.78 o 
  -4   5  10        5.37        4.10      4.10 o 
  -3   5  10        0.53        0.16      2.20 o 
  -2   5  10        0.96        2.53      2.56 o 
  -1   5  10        0.90        0.15      3.15 o 
   0   5  10        0.06        2.19      1.71 o 
   1   5  10        0.95        1.73      2.33 o 
   2   5  10        0.82        2.27      2.56 o 
   3   5  10        0.00        3.78      2.87 o 
  -4   6  10        1.38       -4.41      3.15 o 
  -3   6  10        0.60       -2.18      2.42 o 
  -2   6  10        0.05       -2.52      2.20 o 
  -1   6  10        7.72       11.37      3.00 o 
   0   6  10        5.54       11.85      3.15 o 
   1   6  10        1.29        1.40      2.42 o 
   2   6  10        0.70        1.18      2.56 o 
  -3   7  10        0.04       -2.19      4.25 o 
  -2   7  10        0.02       -1.34      2.56 o 
  -1   7  10        0.18       -0.14      3.15 o 
   0   7  10        5.24        7.34      2.87 o 
   1   7  10        8.98       14.18      5.04 o 
   0 -10  11        9.48       12.29      6.62 o 
   1 -10  11       21.43       22.06      6.62 o 
   2 -10  11       21.33       18.28      6.30 o 
  -1  -9  11        6.36       10.71      6.30 o 
   0  -9  11        9.95        6.93      5.36 o 
   1  -9  11       19.59       19.54      5.67 o 
   2  -9  11        0.46        0.95      4.10 o 
   3  -9  11        3.65        1.58      4.41 o 
  -2  -8  11        0.55        2.64      2.65 o 
  -1  -8  11        0.95       -1.58      4.10 o 
   0  -8  11       12.53       16.07      5.36 o 
   1  -8  11        8.11       11.03      4.73 o 
   2  -8  11        2.94        0.32      3.78 o 
   3  -8  11       10.89       11.66      5.04 o 
   4  -8  11        5.47        2.52      4.10 o 
  -3  -7  11        0.43        2.27      2.78 o 
  -2  -7  11        0.93        0.09      2.27 o 
  -1  -7  11        6.02        5.67      4.41 o 
   0  -7  11       19.26       14.81      5.04 o 
   1  -7  11        0.67       -2.52      3.15 o 
   2  -7  11        0.21        3.78      4.10 o 
   3  -7  11        1.04        5.67      4.10 o 
   4  -7  11        8.02       11.37      3.54 o 
  -4  -6  11        0.18        1.89      4.41 o 
  -3  -6  11        9.60       12.92      5.04 o 
  -2  -6  11       74.25       61.45      8.19 o 
  -1  -6  11       45.99       41.60      6.62 o 
   0  -6  11        1.15        4.73      3.78 o 
   1  -6  11       37.52       26.16      5.67 o 
   2  -6  11       44.32       39.08      6.30 o 
   3  -6  11        2.40        2.21      4.10 o 
   4  -6  11        4.72        6.30      3.12 o 
   5  -6  11        1.55        3.53      3.78 o 
  -4  -5  11        0.54       -0.03      2.50 o 
  -3  -5  11        0.02        0.32      2.45 o 
  -2  -5  11       12.69       10.64      3.00 o 
  -1  -5  11        9.28       10.71      2.90 o 
   0  -5  11        3.32        0.95      2.52 o 
   1  -5  11        0.82       -0.63      2.84 o 
   2  -5  11        2.94        0.00      3.47 o 
   4  -5  11        6.70       11.97      4.73 o 
   5  -5  11        0.03       -1.89      4.41 o 
  -5  -4  11        5.54        0.63      4.10 o 
  -4  -4  11        0.00       -0.86      2.52 o 
  -3  -4  11        2.46        1.89      2.56 o 
  -2  -4  11        2.13        4.88      3.31 o 
  -1  -4  11        0.39        4.22      2.20 o 
   0  -4  11        0.01       -0.95      2.84 o 
   1  -4  11        0.70        0.95      3.15 o 
   2  -4  11        8.72       12.29      4.41 o 
   3  -4  11       43.87       37.61      5.51 o 
   4  -4  11       41.45       34.91      4.66 o 
   5  -4  11        9.76        5.59      3.32 o 
  -5  -3  11        6.61        0.63      3.78 o 
  -4  -3  11        7.34        6.38      3.10 o 
  -3  -3  11        3.18        3.10      2.56 o 
  -2  -3  11       19.59       23.15      3.45 o 
  -1  -3  11       47.69       47.06      4.23 o 
   0  -3  11       49.39       47.90      5.99 o 
   1  -3  11       33.69       30.25      5.36 o 
   2  -3  11      105.70      112.22      8.51 o 
   3  -3  11      114.55      113.20      6.79 o 
   4  -3  11       38.61       36.15      4.68 o 
   5  -3  11        0.17        4.18      3.32 o 
  -5  -2  11        1.24        1.89      3.78 o 
  -4  -2  11        0.02        0.00      3.47 o 
  -3  -2  11        2.45        3.44      2.42 o 
  -2  -2  11        6.70        6.30      2.45 o 
  -1  -2  11       37.74       34.36      5.20 o 
   0  -2  11      241.16      248.32     14.18 o 
   1  -2  11       10.47        6.30      3.15 o 
   2  -2  11        0.19        1.14      4.73 o 
   3  -2  11        7.35        9.14      3.34 o 
   4  -2  11        6.04        5.98      3.62 o 
   5  -2  11        0.39       -1.49      3.15 o 
  -5  -1  11        0.40       -2.52      3.78 o 
  -4  -1  11        0.67       -0.63      3.15 o 
  -3  -1  11        2.62       -0.16      2.01 o 
  -2  -1  11        2.97        4.79      2.33 o 
  -1  -1  11       16.34       17.31      2.78 o 
   0  -1  11        0.85        2.21      2.84 o 
   1  -1  11       20.17       20.67      3.12 o 
   2  -1  11       13.45       14.82      3.12 o 
   3  -1  11        0.99       -1.42      2.20 o 
   4  -1  11        0.01       -0.79      2.65 o 
   5  -1  11        6.28        4.92      3.67 o 
  -5   0  11        5.77       -2.21      3.15 o 
  -4   0  11       12.26        6.62      4.41 o 
  -3   0  11        3.44        3.47      3.15 o 
  -2   0  11        0.88        0.32      2.99 o 
  -1   0  11        4.08        1.93      3.94 o 
   0   0  11        1.83       -1.58      2.52 o 
   1   0  11        0.14       -2.54      1.88 o 
   2   0  11        3.69        3.05      2.33 o 
   3   0  11        0.01       -1.98      2.33 o 
   4   0  11        3.30        0.00      2.67 o 
  -5   1  11        0.02        3.78      4.41 o 
  -4   1  11        6.63       12.61      4.73 o 
  -3   1  11       11.09       14.18      4.73 o 
  -2   1  11        8.11        8.47      2.65 o 
  -1   1  11        1.74        3.15      2.23 o 
   0   1  11       11.67       20.34      6.78 o 
   1   1  11        5.89        4.19      3.78 o 
   2   1  11        0.34        1.00      2.11 o 
   3   1  11        0.43        0.58      4.41 o 
   4   1  11        4.25       -0.63      2.90 o 
  -5   2  11        0.23        0.32      3.78 o 
  -4   2  11        1.36       -0.95      3.15 o 
  -3   2  11        0.75        4.41      3.78 o 
  -2   2  11        1.96        4.73      3.78 o 
  -1   2  11        5.58        3.55      2.58 o 
   0   2  11       10.82       12.13      2.78 o 
   1   2  11       35.59       35.54      8.98 o 
   2   2  11       12.18       12.13      3.12 o 
   3   2  11        0.72       -3.34      2.23 o 
   4   2  11        0.00       -3.63      2.42 o 
  -5   3  11        0.69       -0.95      3.78 o 
  -4   3  11        0.10       -2.84      2.84 o 
  -3   3  11        0.21        2.21      3.78 o 
  -2   3  11        5.42        7.25      4.10 o 
  -1   3  11        0.00        1.61      2.33 o 
   0   3  11       11.96       13.55      2.95 o 
   1   3  11        4.38        8.30      2.65 o 
   2   3  11        5.11        3.67      2.42 o 
   3   3  11        1.56        1.10      2.67 o 
  -5   4  11        0.84        2.84      4.10 o 
  -4   4  11        0.00        1.89      4.10 o 
  -3   4  11        0.50        8.19      4.41 o 
  -2   4  11        4.47        5.99      4.10 o 
  -1   4  11       16.23       22.21      5.20 o 
   0   4  11        9.85        6.04      2.65 o 
   1   4  11        1.10        1.28      2.99 o 
   2   4  11        0.03        2.60      2.84 o 
   3   4  11        0.20       -1.56      2.78 o 
  -4   5  11        7.52       12.29      5.04 o 
  -3   5  11        0.00       -2.84      3.15 o 
  -2   5  11        2.34        0.05      2.36 o 
  -1   5  11        1.67        1.58      2.45 o 
   0   5  11        0.10       -2.52      2.84 o 
   1   5  11        0.05       -0.55      2.20 o 
   2   5  11        0.90        3.22      2.65 o 
  -3   6  11        0.03       -2.84      2.84 o 
  -2   6  11        0.80       -0.32      2.45 o 
  -1   6  11        0.00       -2.36      2.23 o 
   0   6  11        0.64        1.26      3.78 o 
   1   6  11        0.03        4.08      2.56 o 
   0  -9  12        4.24        7.88      5.67 o 
   1  -9  12        9.12       13.87      5.67 o 
   2  -9  12       13.51       11.66      5.36 o 
  -2  -8  12        0.00       -1.26      4.10 o 
  -1  -8  12        0.69        1.89      4.73 o 
   0  -8  12        9.27        9.45      5.36 o 
   1  -8  12        1.99        6.93      4.73 o 
   2  -8  12        4.46        5.99      4.73 o 
   3  -8  12        1.20        1.26      4.10 o 
  -3  -7  12        2.58        4.13      2.80 o 
  -2  -7  12        3.85        8.73      3.03 o 
  -1  -7  12        1.65        0.00      4.10 o 
   0  -7  12       24.10       22.69      5.67 o 
   1  -7  12        7.48        7.25      4.41 o 
   2  -7  12        0.05       -0.95      3.47 o 
   3  -7  12       11.75        7.25      4.73 o 
   4  -7  12       10.54       17.96      5.67 o 
  -3  -6  12        0.06        1.58      3.78 o 
  -2  -6  12        0.21        0.32      3.78 o 
  -1  -6  12        0.72        7.88      4.73 o 
   0  -6  12        7.36       12.29      4.41 o 
   1  -6  12       22.36       15.44      5.04 o 
   2  -6  12        9.71        8.19      4.73 o 
   3  -6  12        3.38        0.63      4.10 o 
   4  -6  12        4.58       11.77      8.35 o 
  -4  -5  12        0.89        0.42      2.78 o 
  -3  -5  12        1.83        5.36      3.12 o 
  -2  -5  12       79.74       81.75     14.50 o 
  -1  -5  12       77.55       58.61      7.56 o 
   0  -5  12        8.63       13.87      4.41 o 
   1  -5  12        6.72        4.41      3.47 o 
   2  -5  12        5.01       -1.58      3.47 o 
   3  -5  12        3.76        6.30      4.73 o 
   4  -5  12        2.53        5.67      4.73 o 
  -4  -4  12        3.34        7.43      3.18 o 
  -3  -4  12        9.05       15.44      3.67 o 
  -2  -4  12        9.76       11.75      3.23 o 
  -1  -4  12        4.86        9.45      4.10 o 
   0  -4  12        1.05       -0.63      3.15 o 
   1  -4  12       17.85       16.07      4.73 o 
   2  -4  12       23.63       21.11      5.36 o 
   3  -4  12        9.26        9.70      3.45 o 
   4  -4  12        0.55       -0.32      2.87 o 
  -4  -3  12        0.02       -2.68      2.99 o 
  -3  -3  12        2.93        1.81      2.56 o 
  -2  -3  12        2.64        4.58      2.42 o 
  -1  -3  12        0.41       -1.89      2.84 o 
   0  -3  12        0.86        1.58      3.15 o 
   1  -3  12       10.37       11.03      4.10 o 
   2  -3  12      126.46      148.11     11.03 o 
   3  -3  12       18.74       20.26      3.89 o 
   4  -3  12        2.12        4.66      7.56 o 
  -5  -2  12        0.07        1.58      4.41 o 
  -4  -2  12        0.03        0.00      3.78 o 
  -3  -2  12        3.43        5.12      2.65 o 
  -2  -2  12        4.03        5.84      2.42 o 
  -1  -2  12        3.83        3.78      3.15 o 
   0  -2  12        2.91       -0.63      3.15 o 
   1  -2  12        6.19        7.88      3.78 o 
   2  -2  12        3.72        7.18      3.15 o 
   3  -2  12        1.71        0.06      2.78 o 
   4  -2  12        0.31       -1.74      2.73 o 
  -5  -1  12        0.05        0.63      3.78 o 
  -4  -1  12        0.03        0.00      4.10 o 
  -3  -1  12        0.87       -2.21      2.04 o 
  -2  -1  12        1.02       -1.93      1.97 o 
  -1  -1  12        4.47        5.67      3.47 o 
   0  -1  12       33.58       31.83      5.36 o 
   1  -1  12        2.28       -0.32      2.84 o 
   2  -1  12        4.31        3.10      2.56 o 
   3  -1  12        0.74        1.83      3.15 o 
   4  -1  12        2.20        5.47      3.45 o 
  -5   0  12        1.36        0.63      4.10 o 
  -4   0  12       29.13       31.83      6.93 o 
  -3   0  12       20.82       28.36      6.30 o 
  -2   0  12        0.03       -1.58      2.01 o 
  -1   0  12        0.68        0.32      2.84 o 
   0   0  12        8.54        8.82      3.78 o 
   1   0  12        1.93        2.68      2.45 o 
   2   0  12        4.28       -0.91      2.84 o 
   3   0  12        1.59        0.59      2.56 o 
   4   0  12        0.38        2.62      3.23 o 
  -5   1  12        0.81        5.36      4.73 o 
  -4   1  12        0.24       -3.15      3.47 o 
  -3   1  12        1.88        2.52      3.78 o 
  -2   1  12        1.59       -0.32      3.15 o 
  -1   1  12        0.06        2.21      3.15 o 
   0   1  12        1.63        4.73      3.15 o 
   1   1  12        7.16        7.10      5.04 o 
   2   1  12        4.33        2.47      2.56 o 
   3   1  12        0.55       -0.21      3.15 o 
  -4   2  12        1.71       12.29      5.36 o 
  -3   2  12        0.02        0.63      3.47 o 
  -2   2  12        0.14        1.89      3.47 o 
  -1   2  12        1.08        2.52      3.47 o 
   0   2  12        0.27       -0.42      2.36 o 
   1   2  12        2.21        1.58      2.23 o 
   2   2  12        9.45        7.91      2.95 o 
   3   2  12        2.88        4.10      2.90 o 
  -4   3  12        0.05        3.47      4.10 o 
  -3   3  12        0.00       -2.52      3.15 o 
  -2   3  12        0.76        6.62      4.41 o 
  -1   3  12        3.58        7.56      4.41 o 
   0   3  12       14.57       20.91      5.99 o 
   1   3  12        7.91        8.77      3.94 o 
   2   3  12        0.51        0.15      2.56 o 
  -4   4  12        1.84        3.47      4.41 o 
  -3   4  12       27.65       32.14      6.93 o 
  -2   4  12       90.03      102.10      9.77 o 
  -1   4  12       21.30       18.86      3.57 o 
   0   4  12        0.11        0.63      2.52 o 
   1   4  12        0.22        0.86      2.27 o 
   2   4  12        0.44        2.34      2.78 o 
  -3   5  12        0.34        4.73      4.73 o 
  -2   5  12        0.36        1.58      4.41 o 
  -1   5  12        1.53        5.31      2.87 o 
   0   5  12        0.00        1.58      3.47 o 
   1   5  12        0.09        0.54      2.42 o 
   0  -8  13        0.70       -2.21      4.10 o 
   1  -8  13        0.01       -2.52      4.10 o 
   2  -8  13        1.91        3.78      4.41 o 
  -2  -7  13        0.56        1.58      4.73 o 
  -1  -7  13        0.38        0.95      3.78 o 
   0  -7  13       16.91       21.43      5.67 o 
   1  -7  13       28.95       29.94      6.62 o 
   2  -7  13       24.92       13.87      5.04 o 
   3  -7  13        6.90        7.56      5.04 o 
  -2  -6  13        2.17        3.15      4.41 o 
  -1  -6  13        4.07        3.47      4.10 o 
   0  -6  13       34.46       42.23      6.93 o 
   1  -6  13        9.51       17.65      5.36 o 
   2  -6  13        7.70       11.97      5.36 o 
   3  -6  13        2.69        3.78      4.73 o 
  -3  -5  13       78.40       85.72     10.40 o 
  -2  -5  13       61.52       63.03      8.51 o 
  -1  -5  13        1.62        7.25      4.41 o 
   0  -5  13        5.37        6.93      4.41 o 
   1  -5  13        2.58       -4.41      3.15 o 
   2  -5  13        1.27        1.26      4.41 o 
   3  -5  13        2.20        6.62      4.73 o 
  -3  -4  13       11.48       12.43      3.67 o 
  -2  -4  13       23.90       12.29      4.73 o 
  -1  -4  13        5.67        5.99      4.41 o 
   0  -4  13        1.68        3.15      3.78 o 
   1  -4  13        1.60        0.95      3.47 o 
   2  -4  13       17.53       28.68      6.30 o 
   3  -4  13        5.96       15.13      5.67 o 
   4  -4  13        0.00       -3.93      4.10 o 
  -4  -3  13        0.70       -0.63      4.10 o 
  -3  -3  13        0.21        0.05      2.78 o 
  -2  -3  13        2.95        6.30      4.10 o 
  -1  -3  13        0.35       -3.47      2.84 o 
   0  -3  13        9.02        4.41      4.10 o 
   1  -3  13        1.38        3.78      3.78 o 
   2  -3  13       15.97       28.99      6.30 o 
   3  -3  13       32.45       33.09      6.93 o 
   4  -3  13        7.17        6.79      3.67 o 
  -4  -2  13        1.40       10.71      5.67 o 
  -3  -2  13        0.00        1.80      2.65 o 
  -2  -2  13        6.19        9.45      4.10 o 
  -1  -2  13       10.07       11.03      4.10 o 
   0  -2  13        3.26        1.58      3.15 o 
   1  -2  13        2.04        3.78      3.47 o 
   2  -2  13        0.06        1.89      3.78 o 
   3  -2  13       10.42       15.25      3.89 o 
  -4  -1  13        0.17        0.32      3.78 o 
  -3  -1  13        0.09       -4.10      3.78 o 
  -2  -1  13        1.52        3.12      2.42 o 
  -1  -1  13        3.42        5.04      3.78 o 
   0  -1  13        0.05       -0.32      3.15 o 
   1  -1  13        4.27       -2.52      3.47 o 
   2  -1  13        3.83        8.51      3.12 o 
   3  -1  13        1.44        5.63      3.47 o 
  -4   0  13        0.13       -0.32      4.10 o 
  -3   0  13        0.37        4.73      4.73 o 
  -2   0  13        4.48        1.26      2.45 o 
  -1   0  13        2.42        6.93      3.78 o 
   0   0  13       10.21        6.62      4.10 o 
   1   0  13        2.36        0.95      3.47 o 
   2   0  13        1.50       -0.16      2.67 o 
   3   0  13        2.79       10.90      3.54 o 
  -4   1  13        3.86        5.04      4.41 o 
  -3   1  13        1.73        1.89      4.10 o 
  -2   1  13        2.03        0.95      3.78 o 
  -1   1  13        0.57        0.32      3.15 o 
   0   1  13        0.01        0.32      3.15 o 
   1   1  13        1.43        0.32      2.45 o 
   2   1  13        0.94       -2.77      2.52 o 
   3   1  13        0.00        1.33      2.95 o 
  -4   2  13        0.00        0.00      4.10 o 
  -3   2  13        0.01        2.52      4.10 o 
  -2   2  13        0.00        3.47      4.10 o 
   0   2  13        0.43       -2.21      2.84 o 
   1   2  13        0.00       -2.04      2.33 o 
   2   2  13        0.34        0.87      2.65 o 
  -3   3  13        6.90        8.82      5.04 o 
  -2   3  13        4.96        6.93      4.73 o 
   0   3  13        0.14        1.81      5.20 o 
   1   3  13        0.31        2.50      2.84 o 
  -2   4  13        7.23        5.67      4.41 o 
   0   4  13        1.01        1.58      3.78 o 
   0  -7  14        0.12       -1.58      4.10 o 
   1  -7  14        0.83        0.32      4.41 o 
  -1  -6  14        2.95        4.73      4.41 o 
   0  -6  14        0.32        7.56      5.04 o 
   1  -6  14        0.35       -1.89      4.10 o 
   2  -6  14        0.09       -0.95      4.41 o 
  -2  -5  14       31.96       27.42      6.62 o 
  -1  -5  14        5.15        7.56      4.73 o 
   0  -5  14        1.21        5.99      4.73 o 
   1  -5  14        9.45        4.41      4.41 o 
   2  -5  14        0.81        1.26      4.41 o 
  -2  -4  14        1.23        6.93      4.73 o 
  -1  -4  14        1.99        1.26      4.10 o 
   0  -4  14        0.00        3.15      4.10 o 
   1  -4  14        0.02       -4.73      3.15 o 
   2  -4  14        9.61        5.67      4.73 o 
   3  -4  14       15.09       16.07      5.99 o 
  -3  -3  14        0.01       -2.29      2.78 o 
  -2  -3  14        1.52        1.58      3.78 o 
  -1  -3  14        0.07        0.32      3.78 o 
   0  -3  14        0.04        5.04      3.78 o 
   1  -3  14        0.78        0.63      3.78 o 
   2  -3  14        4.12       12.29      5.36 o 
   3  -3  14       14.88       20.17      6.30 o 
  -3  -2  14        0.95        2.21      4.10 o 
  -2  -2  14        4.76        3.47      4.10 o 
  -1  -2  14        9.11       19.22      5.36 o 
   0  -2  14        2.80        2.52      3.78 o 
   1  -2  14       12.99       17.02      5.36 o 
   2  -2  14       26.43       43.17      7.56 o 
  -3  -1  14        0.85       -1.26      3.78 o 
  -2  -1  14        0.90        2.21      3.78 o 
  -1  -1  14       23.05       15.76      4.73 o 
   0  -1  14       13.47       12.61      4.73 o 
   1  -1  14        0.08       -1.26      3.78 o 
   2  -1  14        0.82       13.24      5.36 o 
  -3   0  14        0.31       -0.95      4.73 o 
  -1   0  14        0.32        5.67      3.78 o 
   0   0  14        0.39        0.63      3.47 o 
   1   0  14        1.50       -1.89      3.47 o 
   2   0  14        0.40        3.15      4.10 o 
  -3   1  14        0.02        0.32      3.78 o 
  -1   1  14        0.05        3.78      4.10 o 
   0   1  14        0.02       -0.95      3.47 o 
   1   1  14        0.12       -2.52      3.78 o 
   0   2  14        1.01       -0.32      3.47 o 
   1   2  14        0.60        3.47      4.10 o 
  -1  -4  15        6.27        9.14      4.73 o 
   0  -4  15        0.64        3.78      4.41 o 
   1  -4  15        0.46       -0.32      4.41 o 
  -1  -3  15        0.04        7.25      4.73 o 
   0  -3  15        0.15        9.45      5.04 o 
   1  -3  15        3.88        3.15      4.41 o 
  -2  -2  15        0.00        4.41      4.73 o 
  -1  -2  15        0.00       -3.15      3.78 o 
   0  -2  15        0.04        4.10      4.41 o 
   1  -2  15       11.81        9.77      5.04 o 
  -1  -1  15        0.23        2.52      4.10 o 
   0  -1  15        0.74       11.34      4.73 o 
   1  -1  15        1.64        1.26      4.10 o 
  -1   0  15        3.27        0.63      3.47 o 
   0   0  15        2.23        1.58      4.10 o 
                                                 
